# Supplementary material for: Neutralizing antibodies after the third COVID-19 vaccination in healthcare workers with or without breakthrough infection
Source: Commun Med (Lond). 2024 Feb 23;4:28. doi: 10.1038/s43856-024-00457-3 (PMC10891120; doi:10.1038/s43856-024-00457-3)
Supplement: Supplementary file 4 — Supplementary Data 1 [file 43856_2024_457_MOESM4_ESM.xlsx]

## Sheet: Figure 1
	Figure 1
		anti-S1 antibodies (EIA units)						anti-N antibodies (EIA units)
	code	2D8mo	3D3wk	3D3mo	3D6mo	3D9mo	code	2D8mo	3D3wk	3D3mo	3D6mo	3D9mo
	VAC-001	36.4958	108.057	62.2169	28.4386		VAC-001	1	1	1	1
	VAC-002	15.3516	146.508	135.137	146.103		VAC-002	24.2996	25.7437	23.5089	104.634
	VAC-003	4.41001	74.7318	28.6532	11.4422		VAC-003	3.15457	1	1	1
	VAC-004	21.147	140.607	91.3978	116.762		VAC-004	8.80164	8.19857	7.62809	41.9545
	VAC-005	10.0596	112.133	62.36	136.925		VAC-005	2.60445	5.66447	4.35795	73.7929
	VAC-006	6.12634	135.828	71.2277	33.3731		VAC-006	1	1.05725	1.71052	1
	VAC-007	38.0983	148.366	134.303	123.276		VAC-007	1.14095	1	11.4747	3.68365
	VAC-008	33.3708	116.899	101.91	139.326		VAC-008	1	1	1	4.17085
	VAC-009	15.8522	102.837	61.4541	44.1001		VAC-009	2.27782	1	1	1
	VAC-010	17.4493	158.451	104.601	152.849		VAC-010	1	2.31221	2.94828	79.1221
	VAC-011	10.0119	141.502	91.7044	50.3695		VAC-011	1	1	1	1
	VAC-012	13.3731	145.84	106.079	93.5161		VAC-012	1	1	1	1
	VAC-013	24.7523	94.8556	60.6367	139.89		VAC-013	1	1	2.08632	10.2034
	VAC-014	97.5153	202.343	193.568	161.299		VAC-014	2.19031	1	1	1
	VAC-015	39.4054	136.686	105.566	146.785		VAC-015	6.07965	5.78627	6.03076	29.6159
	VAC-016	49.3631	201.148	183.661	171.426		VAC-016	1	1.12992	1	1
	VAC-017	23.6358	138.465	108.523	79.3993		VAC-017	1.39067	3.12902	1	1
	VAC-018	56.2247	118.449	97.9551			VAC-018	1	1	2.38709
	VAC-019	37.0341	181.271	159.349	139.472		VAC-019	1	1	1	88.1687
	VAC-020	30.2092	186.397	167.715	200.393		VAC-020	1	1	1	20.3386
	VAC-021	39.676	196.965	170.546	114.122		VAC-021	1	1	1	1
	VAC-022	21.9044	139.76	122.325			VAC-022	7.48841	5.62297	6.13819
	VAC-023		85.4012	44.1927	15.8866		VAC-023		1.19921	1	1
	VAC-024	52.7514	150.495	128.083	99.9157		VAC-024	6.58493	5.73737	4.27043	4.00964
	VAC-025	56.2724	149.378	149.905	145.351		VAC-025	1.97222	1.79293	5.24839	4.12373
	VAC-026	26.5106	130.597				VAC-026	7.47065	3.98849
	VAC-027	6.74634	112.864	51.5018	25.8374		VAC-027	1.26899	1	1	1
	VAC-028	8.31892	153.09	129.313	86.3815		VAC-028	1	1	1	1
	VAC-029	17.9366	142.709	99.1354	62.4784		VAC-029	1	1	1	1
	VAC-030	39.349	134.433	105.979	140.5		VAC-030	1	1	1	10.4455
	VAC-031	38.1919	151.259	125.851	137.942		VAC-031	1.56531	1.51482	1.32967	22.8233
	VAC-032	14.3711	110.297	77.5465	111.227		VAC-032	2.5207	2.6295	2.50256	5.58543
	VAC-033	31.0452	144.619	119.796	98.605		VAC-033	1	1	1	1
	VAC-034	15.8769	134.699	130.89	112.29		VAC-034	1	1	1	1
	VAC-035	8.41453	119.841	63.574	129.938		VAC-035	1	1	1	31.2639
	VAC-036	16.2976	119.331	76.7936	117.759		VAC-036	1	1	1	40.6757
	VAC-037	70.5882	136.981	129.728	126.059		VAC-037	1	1.14095	6.47084	6.50344
	VAC-038	70.3985	135.737		107.443		VAC-038	3.48806	3.86294		4.40082
	VAC-039	5.69106	109.087	63.0081	47.274		VAC-039	2.40445	2.2838	2.38722	1.76671
	VAC-040	35.1506	155.667	129.053	89.67		VAC-040	1.19792	1.4737	2.0942	1.12897
	VAC-041	4.36359	114.142	126.327	131.041		VAC-041	1.63235	1.27712	81.1352	62.4266
	VAC-042	26.4596	152.146	142.911	137.906		VAC-042	6.58859	10.902	8.26322	6.8254
	VAC-043	16.1645	145.481	104.998	58.1301		VAC-043	1	1	1	1
	VAC-044	25.831	132.854	127.874	126.883		VAC-044	2.30897	2.17364	3.15474	6.67316
	VAC-045	16.8341	127.523	102.2	84.8637		VAC-045	4.14531	4.0936	4.49003	4.6624
	VAC-046	13.6059	154.28	128.336	163.989		VAC-046	2.73194	1.95631	1.99078	18.0205
	VAC-047	61.6946	124.921	115.029			VAC-047	1.95243	1.46432	1.48116
	VAC-048	13.4146	120.684	77.3075	54.0411		VAC-048	1	1	1	1
	VAC-049	10.0849	127.507	114.887	107.918		VAC-049	1	1	1	1
	VAC-050	30.2309	103.53	70.4581	46.2589		VAC-050	1.86916	2.88409	1.91991	1.59851
	VAC-051	29.3026	142.663	124.15	82.2133		VAC-051	1.01869	1	1.20862	1
	VAC-052	16	120.761	75.4813	37.072		VAC-052	2.19278	1.36401	1.70933	1.65753
	VAC-053	55.9078	153.914	123.458	153.591		VAC-053	2.60716	2.52083	6.63013	53.8008
	VAC-054	52.5648	139.62	132.15	113.176		VAC-054	4.04024	1.83019	2.5381	1.08776
	VAC-055	87.6774	141.969	115.702	144.875		VAC-055	1	1	1.04245	77.1667
	VAC-056	32.0692	145.452	102.455	137.522		VAC-056	2.17551	1	1	8.25313
	VAC-057		131.069	88.3507			VAC-057		1	1
	VAC-058	21.8807	101.282	64.3943	43.2282		VAC-058	1	1	1	1
	VAC-059	17.8444	147.159	118.478	156.841		VAC-059	1.60574	1.31221	1.46761	58.2209
	VAC-060	22.5706	127.447	86.2478	119.424		VAC-060	2.15825	2.22731	2.36544	14.6588
	VAC-061	47.4236	149.395	135.839	111.424		VAC-061	1	1	1	1
	VAC-062	16.6962	119.73	87.9097	128.454		VAC-062	1	1	1	6.16573
	VAC-063	14.8703	147.481	102.893	80.9683		VAC-063	1	1	2.07192	1
	VAC-064	17.3456	136.674	119.219	136.238		VAC-064	1	1	1	21.2882
	VAC-065	53.2697	130.726	117.068	121.419		VAC-065	2.4612	2.86718	2.74877	2.52887
	VAC-066	33.8863	150.799	146.712	123.128		VAC-066	1	1	1	1.06061
	VAC-067	19.618	120.355		45.9688		VAC-067	1	1		1
	VAC-068	8.98102	139.913	119.195	140.348		VAC-068	4.00051	4.11892	3.7637	5.7259
	VAC-069	17.1525	154.476	130.302	150.615		VAC-069	1.61062	1.01132	1	45.3595
	VAC-070	11.9023	101.207		80.8844		VAC-070	3.36661	2.79688		8.83951
	VAC-071	29.3736	136.618	88.2532	129.625		VAC-071	7.07899	6.47043	7.06109	50.8058
	VAC-072	7.38505	145.43	112.049	95.5887		VAC-072	12.4588	14.004	12.2481	13.0207
	VAC-073	36.3783	144.66	124.383	107.659		VAC-073	3.95031	5.23769	2.36313	3.10382
	VAC-074	7.21058	118.881	84.3263	115.533		VAC-074	1	1	1	5.28154
	VAC-075	43.7753	112.539	93.7079	66.2921		VAC-075	1	1	1	1
	VAC-076	21.7628	139.255		61.0594		VAC-076	1	1		1
	VAC-077	20.6839	125.514	136.824	140.077		VAC-077	5.0933	4.83476	71.8491	33.7916
	VAC-078	34.3758	130.962	123.743	136.226		VAC-078	1	1	1	71.5635
	VAC-079	13.5581	136.538	89.7178	48.924		VAC-079	1	1	1	1
	VAC-080	17.5899		121.99	134.476		VAC-080	5.7267		4.48987	56.7926
	VAC-081	90.0143	149.951	138.758	134.171		VAC-081	1.71209	1	1.20286	1.55405
	VAC-082	111.431	146.268	125.563	109.568		VAC-082	3.82881	2.6159	1.69264	1
	VAC-083	19.1039		100.126	128.054		VAC-083	1		1	6.18221
	VAC-084	5.3802	112.984	58.6561	83.6203		VAC-084	1	1	1	17.2276
	VAC-085	36.0201	119.156	102.219	75.5888		VAC-085	1	1	1	1
	VAC-086	2.08149	125.62	65.9212	136.67		VAC-086	1	1	1.43263	8.97658
	VAC-087	9.75636	135.901	115.951	66.2843		VAC-087	1	2.31921	2.55347	23.0281
	VAC-088	31.3728	133.249	85.2079	45.9015		VAC-088	1.51893	1.87013	1.36089	1.60673
	VAC-089	31.9349	134.022	76.1171	77.5156		VAC-089	3.61547	1	1.28845	2.45977
	VAC-090	33.7703	138.37	107.866	144.117		VAC-090	1.6008	1	1	41.8161
	VAC-091	30.1876	129.716	101.778	63.8758		VAC-091	1.34333	3.39785	4.8202	1.79989
	VAC-092	28.8976	143.177	86.4744	130.984		VAC-092	1	1	1	59.7138
	VAC-093	24.1304	142.05	127.126	120.367		VAC-093	2.01061	1.83501	2.90617	2.36181
	VAC-094	51.1636	143.374	115.754	139.331		VAC-094	1.96001	1	1	77.0805
	VAC-095	26.4503	147.635	104.326	49.2625		VAC-095	1	1	1	1
	VAC-096	32.0004	134.765	91.9152	78.9796		VAC-096	1.92877	1	1	1
	VAC-097	35.4095	130.727	107.866	93.7024		VAC-097	1	1	1.55191	1
	VAC-098	25.908	148.239	118.984	133.798		VAC-098	1.60673	2.74813	1.64185	7.50687
	VAC-099	31.0875	135.422	96.2471	70.3281		VAC-099	2.80081	2.41449	2.74813	4.57436
	VAC-100	23.9908	139.7	131.811	123.922		VAC-100	1	1	1	19.6634
	VAC-101	18.3503	128.431		151.9		VAC-101	1	1		15.4148
	VAC-102	26.1361	142.076		136.148		VAC-102	1	1		42.8362
	VAC-103	7.10496	69.0196	56.1938	133.887		VAC-103	1	1	2.80402	14.0025
	VAC-104	18.0511	138.494	70.35	132.481		VAC-104	1.0975	1	1	19.6057
	VAC-105	48.0685	146.164	132.074	124.391		VAC-105	1	1	1	1
	VAC-106	11.9782	97.0722	73.0268	34.8436		VAC-106	1	1	1	1
	VAC-107	13.7816	103.195	80.3963			VAC-107	1	1	1
	VAC-108	42.3299	120.138	86.5052	71.4879		VAC-108	1	1	1	1
	VAC-109	30.2191	153.887	133.149	107.313		VAC-109	1	1	1	1
	VAC-110	25.7287	117.312	95.9148	73.6509		VAC-110	1	1	1	1
	VAC-111	45.4859	126.328	110.653	83.1125		VAC-111	1	1	1	1
	VAC-112	48.5544	144.75	123.212	142.76		VAC-112	6.0593	3.20148	1	42.6683
	VAC-113	54.6646	136.861	116.446	98.1856		VAC-113	1.10333	1	1	1
	VAC-114	24.9795	146.248	123.821	83.6006		VAC-114	1	1	1	1
	VAC-115	20.8826	140.115	75.9218	135.667		VAC-115	1.10333	1	1	10.7439
	VAC-116	31.7453	151.094	133.396	128.62		VAC-116	1	1	1	28.7952
	VAC-117	8.24066	100.339	61.5241	44.8086		VAC-117	1	1	1	1
	VAC-118	18.5059	90.8694	71.4803	117.644		VAC-118	1	1	1	20.4825
	VAC-119	32.684	147.679	127.263	110.075		VAC-119	1	1	1	1
	VAC-120			102.059	90.1703		VAC-120			9.19339	9.20992
	VAC-121	35.374	126.747	88.6574	126.021		VAC-121	1.41082	1	1	50.9523
	VAC-122	45.2578	158.493	142	155.319		VAC-122	1	4.56229	3.93939	37.6599
	VAC-123	14.3382	129.823	114.438	131.537		VAC-123	7.8706	9.12725	8.49892	14.7987
	VAC-124	31.1937	141.616	93.8695	63.4091		VAC-124	1.80135	1	4.0404	1
	VAC-125	33.4632	112.056	108.182	137.682		VAC-125	4.29907	2.86053	3.96837	71.5464
	VAC-126	22.4859	124.689	78.8017	38.5761		VAC-126	1	1	1	1
	VAC-127	28.0442	133.826	114.617	145.823		VAC-127	2.76094	4.42761	3.16498	24.5623
	VAC-128	30.2572	107.158	46.1538	31.1032		VAC-128	4.19986	3.15816	3.80302	5.19195
	VAC-129	39.6322	143.058	122.599	144.308		VAC-129	4.6633	1	1	67.2054
	VAC-130	50.677	137.328	118.196	103.644		VAC-130	3.93855	3.59524	3.53802	3.63339
	VAC-131	39.0552	160.993	113.03	147.674		VAC-131	2.9798	3.18182	1	43.0135
	VAC-132	15.5688	125.817				VAC-132	1	1
	VAC-133	15.2283		83.5905	57.1991		VAC-133	1		1	1
	VAC-134	46.068	134.106	104.392	69.7706		VAC-134	1	1	1	1
	VAC-135	10.8725	85.5403	49.69	42.6926		VAC-135	1	1	1	17.1371
	VAC-136	56.8434	166.779	162.587	170.53	162.114	VAC-136	2.2653	2.36169	2.13677	24.5488	14.8541
	VAC-137	36.0005	131.971	104.041	100.521	126.819	VAC-137	1	3.26139	1.17281	5.25356	14.4719
	VAC-138	9.38535	143.381	130.548			VAC-138	1	1	1
	VAC-139	21.8504	134.727	77.5475	43.4576	120.824	VAC-139	6.31391	6.77983	8.72381	7.08508	91.3134
	VAC-140	14.7406	134.819	107.26	168.029	170.3	VAC-140	1	1	1	25.7055	11.7004
	VAC-141	9.22881	145.982	92.3228	149.178	135.703	VAC-141	1.10855	3.16499	5.62308	81.2776	54.4186
	VAC-142	26.5366	126.156	119.679		97.3255	VAC-142	1	1	1		24.593
	VAC-143	16.0348	112.219	42.0685	96.6485	98.495	VAC-143	1	1	1	15.902	6.94713
	VAC-144	35.1245	142.841	139.75			VAC-144	1	1	1
	VAC-145	10.4159	135.382	93.9394	59.735	154.598	VAC-145	1.88088	2.35998	1.29532	1.29532	54.0594
	VAC-146	70.2368	148.068	141.418	145.663	134.801	VAC-146	5.48295	7.55902	5.30551	8.25104	2.59221
	VAC-147	28.8212	147.117	108.604	115.574	97.7151	VAC-147	1	1	1	56.1023	24.036
	VAC-148	19.2982	123.433	99.2639	127.285	126.656	VAC-148	1	1	1.72119	62.9918	38.3547
	VAC-149	23.8621	145.761	129.076	126.843	118.578	VAC-149	1	1	1	1	4.00615
	VAC-150	44.5058	134.47		129.728		VAC-150	23.7438	23.3274		66.4619
	VAC-151	7.76226	106.431	65.3567	88.4378		VAC-151	1	1	1	36.9737
	VAC-152	29.2194	129.014	105.305			VAC-152	1.88323	1.12615	1
	VAC-153	19.2721	78.3122	65.2868	120.815	114.921	VAC-153	6.04691	6.08036	6.01345	61.0462	37.9131
	VAC-154	64.3152	98.0751	78.5722			VAC-154	3.97881	3.78601	60.9617
	VAC-155	47.4341	116.176	109.934			VAC-155	1.71432	1.92427	89.349
	VAC-156	25.125	123.114	108.364	123.923	116.442	VAC-156	1	1	1	33.5298	28.5631
	VAC-157	14.9233	134.12	111.126	151.19		VAC-157	2.05075	1	1	19.4208
	VAC-158	12.8715	140.106	90.2274	50.9254		VAC-158	1	1.29706	1	1
	VAC-159	2.13176	91.1839	87.908	48.1392	33.222	VAC-159	4.2355	3.85817	3.97137	4.95242	4.20197
	VAC-160	14.3693	126.609	93.1906	65.9751	51.1594	VAC-160	1	1	1	1	1
	VAC-161	25.4266	136.596	122.443	95.4151	74.2258	VAC-161	2.81503	1.81936	2.32625	2.48918	3.11147
	VAC-162	25.2591	133.079	104.669	52.8106	25.1219	VAC-162	1	1	1	1	1
	VAC-163	44.5467	138.302	117.274	92.3445	145.405	VAC-163	1	1.06465	1	1.31307	81.8402
	VAC-164	11.9215	144	121.994	98.9224	123.181	VAC-164	1	1	1	1	11.998
	VAC-165	28.4175		118.091			VAC-165	1		5.40978
	VAC-166	7.73898	99.9133	83.1724	144.143	144.187	VAC-166	1	1	1	43.8379	8.29825
	VAC-167	22.3997	118.784	87.63	40.2985		VAC-167	3.52657	2.69156	1.39464	1
	VAC-168	6.04583	139.372	121.79	79.0041	62.8602	VAC-168	1	1	1	1	1
	VAC-169	111.355	149.443	139.19			VAC-169	33.2848	33.7822	31.0107
	VAC-170	10.7872	124.331	102.235	129.934	122.127	VAC-170	1.49799	1	1	34.723	23.5513
	VAC-171	8.13522	124.505	83.841	40.3046	81.9552	VAC-171	1	1	1	1	6.63376
	VAC-172	32.6027		104.095	89.2328	70.9737	VAC-172	1.68854		2.97145	1	1
	VAC-173	34.0961	98.7474	87.6671	95.6401	123.505	VAC-173	1.02822	1	1	1	17.9701
	VAC-174	21.6669	133.265	131.049	126.448	122.605	VAC-174	24.7999	24.4603	28.9316	23.4603	25.2944
	VAC-175	14.3924	106.431	80.4167	44.6465	113.466	VAC-175	1.78287	1.74514	1.51874	1.34895	1.80596
	VAC-176	83.2109	132.013	112.502	115.276		VAC-176	11.5557	8.36724	7.15979	145.159
	VAC-177	14.3924	125.292	86.8	53.8962	96.4099	VAC-177	1	1	1	1	1
	VAC-178	19.3063	120.21	87.7394	56.4736	96.4099	VAC-178	1	1	1	1	1
	VAC-179	15.495	136.431	131.487	113.784	90.5214	VAC-179	1	1	1	1	1
	VAC-180	32.4143		123.728	142.946	129.563	VAC-180	1		1	68.7118	28.0191
	VAC-181	17.7464		104.293	92.4401		VAC-181	1		1	1
	VAC-182	38.4726	132.171	110.716	93.1465	77.2819	VAC-182	1	1	1	1	1
	VAC-183	26.2443	119.236	90.7847	79.925	125.526	VAC-183	1	1.02859	1	1	25.8198
	VAC-184	24.9421	104.183	90.2549			VAC-184	2.43521	2.3473	3.2616
	VAC-185	43.2403	140.227	138.02	123.607	119.841	VAC-185	1	1	1	1	1
	VAC-186	4.8981	146.005	98.9231	46.3988	35.9376	VAC-186	1.34954	1.25314	1	1	1
	VAC-187	32.513	134.82	111.555			VAC-187	1	1	1
	VAC-188	10.7052	123.43	90.9613	57.3888	43.1505	VAC-188	4.08799	4.22865	3.33193	3.1561	2.02962
	VAC-189	17.3751	103.622	94.1423	68.825	110.75	VAC-189	1	1	1	1	9.21817
	VAC-190	6.7544	114.732	80.0512	95.8426	125.48	VAC-190	1	1	1	1.51257	6.79562
	VAC-191	8.66426	114.033	66.8219	36.1011	102.981	VAC-191	1	1	1	1	12.8932
	VAC-192	11.6455	123.279	106.533	70.269	51.7035	VAC-192	1	1	1	1	1
	VAC-193	15.9311	119.46	90.6719	108.653		VAC-193	1	1	1	28.6851
	VAC-194	28.8343	118.807	97.0537	99.1965		VAC-194	2.67608	2.74768	4.44821	3.6248
	VAC-195	22.8019	124.444	109.491			VAC-195	1	8.52946	3.39209
	VAC-196	9.5959	106.556				VAC-196	1	1
	VAC-197		103.092	55.5234	110.086		VAC-197		1.97611	1.84758	38.0281
	VAC-198	28.3918	127.961	100.78		41.6949	VAC-198	1	1	1		1
	VAC-199	24.6186	140.734	109.126	138.467		VAC-199	6.18453	7.80189	9.27864	13.4598
	VAC-200	43.6213	141.075	116.73	144.486	142.783	VAC-200	1	1	1	36.91	25.4411
	VAC-201	10.1133	135.275	120.239	79.5906	70.4675	VAC-201	1	1	1	1	1
	VAC-202	6.16547	114.195	95.0164	59.4614	148.637	VAC-202	1	1	1	1.18318	45.7524
	VAC-203	152.675	145.437	140.904	149.482	140.953	VAC-203	4.01215	5.00851	5.43552	17.9612	9.4753
	VAC-204	11.6605	139.428	122.221	138.154	121.802	VAC-204	3.29352	2.77941	1.34954	3.32565	2.99756
	VAC-205	4.45961	107.884	84.4157	52.9792	118.851	VAC-205	1	1	1.27214	1	14.1702
	VAC-206	6.26295	117.851	83.4897	149.165	156.075	VAC-206	1	1	1	33.992	17.686
	VAC-207		124.016	98.55	138.397	135.214	VAC-207		1	1	14.8114	9.1291
	VAC-208	15.7952	90.2349	56.4361	103.962	113.912	VAC-208	1.31542	1	1	7.92092	3.39336
	VAC-209	24.1989	129.792				VAC-209	3.90539	3.28266
	VAC-210	23.8821	143.207	113.898		65.3868	VAC-210	1	1	1		1
	VAC-211	28.8396	153.22	120.574	81.382	70.8325	VAC-211	1	1	1	1	1
	VAC-212	9.75228	127.275	123.755	116.558	93.3296	VAC-212	1	1	1	1	1
	VAC-213	23.0248	137.419	104.146	127.353	131.271	VAC-213	1	1	1	18.9911	20.677
	VAC-214	45.8915	126.589	99.8268	135.942	132.252	VAC-214	2.50782	2.26177	4.23017	36.387	29.761
	VAC-215	32.4902	140.574	125.085	106.284		VAC-215	1	1	1	1
	VAC-216	54.9674	133.038	104.12	141.565		VAC-216	1.09821	1	1	9.74107
	VAC-217	49.7001	90.2216	72.073	47.1186	57.2073	VAC-217	1	1.47321	1	1	83.9475
	VAC-218	10.5867	134.029	89.4133	148.083	120.605	VAC-218	1	1	1	49.8125	3.91363
	VAC-219	29.2047	143.286	98.3401		94.4953	VAC-219	3.65179	2.41964	2.49291		17.5625
	VAC-220	15.4239	136.44	123.902	115.245	110.795	VAC-220	13.4864	12.7641	77.0689	46.6607	34.9026
	VAC-221		76.7109	53.141	22.6992	132	VAC-221		1	1	1	8.87081
	VAC-222	7.2523	130.133	99.3871	76.6088	56.1259	VAC-222	1.55917	1.47108	1.25967	1.75297	1
	VAC-223	126.507	138.407	133.299	130.132	124.724	VAC-223	1	1	1	1	1
	VAC-224	5.87334	123.187	87.0531	67.1604	142.015	VAC-224	1.73535	1.47108	1	1.43585	42.2801
	VAC-225	27.4004	134.934	92.5689	47.1872		VAC-225	2.4753	1.982	2.03485	1.44557
	VAC-226	35.0613	101.66	69.6629	121.159	126.64	VAC-226	1	1	1	35.7943	32.0989
	VAC-227	13.0196	135.346				VAC-227	1	1.15684
	VAC-228	12.0429	98.4889		149.567	149.698	VAC-228	1	1		7.21488	2.79982
	VAC-229	59.7673	138.858	118.255	146.198		VAC-229	5.99451	5.13565	4.89026	23.6801
	VAC-230	9.39092	125.162	79.4465	121.318		VAC-230	1	1.01215	1.73512	22.1067

## Sheet: Figure 2
	Figure 2
		anti-S1 antibodies (EIA units)											anti-N antibodies (EIA units)
	code	Pre	1D3wk	1D3mo	2D3wk	2D3mo	2D6mo	3D3wk	3D3mo	3D6mo	3D9mo	code	Pre	1D3wk	1D3mo	2D3wk	2D3mo	2D6mo	3D3wk	3D3mo	3D6mo	3D9mo
	VAC-231	1	36.5263		130.848		37.0999	130.802	122.359	120.446		VAC-231	1	1		1		1	1	17.3087	7.57167
	VAC-232	1.92397	30.204	11.1961	144.97	99.3278	59.2721	145.318	114.163	86.2077		VAC-232	8.83621	8.16033	10.4663	9.21392	10.0488	9.23379	9.67113	9.09464	7.70311
	VAC-233	1	3.67099	1	28.6108	6.81427		130.481	117.517	131.966		VAC-233	1	1	1	1	1		1	8.23154	4.04481
	VAC-234	1		23.5506	98.7865		37.3034	118.36	85.8779	55.265		VAC-234	1	1	1.40777	1		1	1	1	1
	VAC-235	1	40.9623	24.9601	110.314	58.1871	32.2435	125.864	125.465	108.652		VAC-235	14.6507	13.6022	14.0361	13.9818	13.9999	13.8011	13.1865	50.4594	33.3092
	VAC-236	1	97.8757	71.5408	134.716	97.7884	58.3879	144.377	118.769	97.9512		VAC-236	1	3.5868	1	1	1	1	1	1	1
	VAC-237				146.702	125.502		95.3768				VAC-237				1	1		1
	VAC-238		64.5838	14.3811	114.381	40.9254	32.602	102.528	37.5388	17.8585		VAC-238		2.95826	1	1	1.57895	1	1	2.72232	1.77083
	VAC-239	1	52.6328	27.1653	124.469	99.0937						VAC-239	1	1	1	1	4.57308
	VAC-240	2.95056	4.70494	6.11377	72.4615	33.6257	13.9553	124.402	99.3886	81.584		VAC-240	1	1	1	1	1	1	1	1	1
	VAC-241	1	38.8895	14.9134	123.001	74.4293	129.402					VAC-241	2.79562	3.08899	3.29607	2.83013	2.91642	15.514
	VAC-242		19.4625	11.4126	108.852	76.9329	49.2421	125.92	156.337	163.258		VAC-242		1	1	1	1	3.76519	4.03142	27.7445	23.8229
	VAC-243	26.0411	166.181	161.248		157.279	137.937					VAC-243	34.1169	38.1723	37.551		25.0915	23.7282
	VAC-244	1	39.2052	10.6738	99.0192	52.9105	26.9775	117.794		138.776		VAC-244	1	3.25176	2.9475	3.34684	4.46879	1	1		5.15785
	VAC-245		129.08	30.5688	145.029	66.0819	40.5369	146.598	126.342	103.321		VAC-245		2.53969	1	1	1	1	1	37.77	20.8723
	VAC-246	1	34.9596	12.2589	116.652		45.364	122.502	138.058	124.813		VAC-246	1	1	1	1		1	1	1	1
	VAC-247	1		4.74016		112.776	35.8721	119.59	143.76	127.72		VAC-247	1		1		2.10465	1	1	22.0178	11.5275
	VAC-248	1	95.4014	25.0133	134.078	98.3317		146.107	135.102	148.962		VAC-248	6.66103	4.67267	1.41897	1.52743	1.57863		1.2373	1.30557	32.9293
	VAC-249	1	80.0807	40.2422	127.209	83.5409		118.997	125.271			VAC-249	1	1	1	1	1		1	10.7852
	VAC-250	1.31735	49.3251	40.298	124.997	108.52	96.2099	136.054	118.691	93.8391		VAC-250	5.83346	1.00702	3.00292	2.73075	2.27714	3.98272	6.2145	2.49487	2.6612
	VAC-251	1	12.9347	8.86076	109.836	43.5181	15.7282	168.791	159.887	130.642		VAC-251	1	1	1	1	1	1	1	26.0744	16.6393
	VAC-252	1	21.4935	9.71998	152.694	84.7169			84.1178	125.819		VAC-252	1	1	1	1.2129	1.47617			1.47617	27.6549
	VAC-253		4.14764	2.61696	105.715		9.75188	99.7408	71.5714	46.8292		VAC-253		2.1766	1.38511	7.39324		1	1	1	2.32051
	VAC-254	1.76051	4.20486	3.94297	55.9435	36.4179	17.8816	102.706	65.168	58.9795		VAC-254	1	1	1.01513	1	1.57587	3.99285	4.59227	1	1
	VAC-255	1	23.3658	10.6861	123.157	75.7765	53.5698	117.455	89.8702	142.49		VAC-255	6.57001	6.98747	6.68928	6.60977	5.77485	5.49654	5.65557	5.33751	46.8647
	VAC-256					93.5532	58.5177	129.421	99.8258	63.5609		VAC-256					1	1	1	1	1
	VAC-257		48.6248		140.448	85.9863	23.9328					VAC-257		1		1	1	1
	VAC-258	1	7.9776	5.23958	109.932	63.2607		140.274	107.368	71.6438		VAC-258	1	1	1	1	1		1	1.47617	1.29165
	VAC-259		10.87	6.00379	53.7392	22.0982		96.3135	133.832	117.695		VAC-259		1.78602	2.78812	1.51124	2.15777		1.8345	6.45713	7.00102
	VAC-260	1	85.7995	57.4276	161.603	119.206	78.7575	154.794	152.437	148.641		VAC-260	1	1	3.16141	7.43464	6.21648	4.80496	3.89617	20.0609	7.18059
	VAC-261	1	5.63895	2.81948	87.7431	20.7023	8.48453	109.855	43.989	18.1074		VAC-261	3.40513	2.80948	2.94846	2.74991	2.25354	2.05499	3.74266	1.26079	1
	VAC-262		7.12029	1.51675	136.739	73.5833	27.3015	115.462	85.5698	62.7016		VAC-262		1	1	1	1	1	1	1	1.31141
	VAC-263		5.23294	3.59903	115.92	50.3643	20.1369	120.777	93.1331	66.9684		VAC-263		9.37321	8.75199	9.73864	9.08087	8.8068	9.42803	9.1905	7.92977
	VAC-264		17.8428	7.08766	112.365	66.6151	43.5637	121.064	144.646	144.69		VAC-264		8.59065	9.26358	8.8068	8.86161	7.36336	17.5222	78.8044	77.0138
	VAC-265		18.7889	6.37832	127.532	101.28	63.1949		117.22	72.6461		VAC-265		5.19355	5.50118	5.26593	7.23839	7.96223		8.48702	7.75256
	VAC-266	1	59.2519	37.5015	123.269	115.615	73.8674	92.828	51.4504	74.3148		VAC-266	1	1	1	1	1	1	1	1	17.7993
	VAC-267		10.2591	7.43628	96.2292	61.4915		129.682	90.415	74.676		VAC-267		1.07484	1.41427	1.59206	1.17182		2.23858	1	1.31527
	VAC-268		25.8935	22.0711	85.2824	45.7618			44.574	39.0455		VAC-268		1.33362	2.11384	1	1			1	1
	VAC-269	1	93.0272	33.4106	130.061	82.2625	45.9448	141.121	109.732	80.1513		VAC-269	4.9863	4.17814	3.87105	4.79234	1	3.70942	12.7122	8.80077	7.82707
	VAC-270	1	29.0544	16.5989	126.945	74.2247	36.9853	157.753	149.949	145.263		VAC-270	1	1	1	1	1	1	1	1	24.029
	VAC-271	1.6955	41.3725	11.5917	93.7601	48.985		117.543	67.5548	148.956		VAC-271	3.1668	3.31157	3.1487	4.23446	2.82297		2.56963	2.94965	17.203
	VAC-272		14.2349	5.43976	130.732	77.0717	43.9502	151.449	145.323	151.781		VAC-272		1	1	1	1	1	1	1	23.6211
	VAC-273		20.666	8.56634	114.616	80.8592	40.2135	118.251	93.6197	83.8887		VAC-273		1	1	1	1	1	1	1	4.09754
	VAC-274		49.1524	51.3551	126.185	111.651	110.766					VAC-274		11.4038	7.64792	7.86565	9.46237	36.0078
	VAC-275		21.0727	7.75292	125.699	78.1393	49.7966	113.015	73.4113	48.9635		VAC-275		1	1	1	1	1	1	1	1
	VAC-276		11.8601	4.50811		61.5125	20.2444	127.997	132.673	115.382		VAC-276		1	1		1	1	1	8.05727	3.09424
	VAC-277		1.75394	1	83.452	32.8165	12.4555	151.576	106.253	98.6299		VAC-277		1	1	1	1	1	1	1	29.6098
	VAC-278	1	43.647		147.475	89.58		109.543	160.845			VAC-278	2.63007	1.14783		1	1.67204		1	12.7346
	VAC-279		12.8255	7.11254	105.449	49.5583	21.2	123.093	93.1743	64.7482		VAC-279		1	1	1	1	1	1	1	1
	VAC-280		6.70746	3.38259	123.77	55.7723	16.1279	151.986	139.24	120.123		VAC-280		1	1	1	1	1	4.7522	4.52552	1
	VAC-281		4.58324	4.46779	99.3881	60.7596	28.3191	113.496	84.6802	50.8031		VAC-281		1	1	1	1	1	1	1	1
	VAC-282			6.18238	75.4692	33.3186	16.0742	97.6816				VAC-282			17.3213	15.0556	17.1385	17.0472	14.6171
	VAC-283		24.2785	12.2489	159.628	106.453	59.9284	138.502	118.991	86.7078		VAC-283		1.5139	2.97114	2.24252	1.62724	1.35199	1.3358	1.85392	1.89606
	VAC-284		3.12861	5.02193		46.5828	21.9695	120.33	141.711	130.955		VAC-284		3.97501	3.74833		5.07603	3.82929	4.3636	14.3699	51.1057
	VAC-285	1.25837	101.143	31.8749	131.921	53.9714		121.369	153.486	149.281		VAC-285	3.00352	2.30729	3.69975	2.32348	1.65963		1.67582	15.0986	6.62008
	VAC-286	1	50.4618	18.5754	120.353	82.1866						VAC-286	1	1	1	1	1
	VAC-287			10.6407	133.613	79.9654	40.4641	100.506	139.612	133.575		VAC-287			1.81683	1	1	1	1	21.1724	6.67933
	VAC-288	1	77.1001	68.1183	172.411	149.771		168.428	144.625	175.578		VAC-288	1	1.12053	1.80873	1	3.43218		2.72633	1.12053	24.571
	VAC-289	1	46.8654	14.4768	139.173	85.2656	57.6126	144.841	119.593	137.162		VAC-289	1	1	1	1	1	1	1	1	29.4952
	VAC-290	1	67.1329	23.7272	121.335	81.4133	55.0607	138.731	107.79	74.6494		VAC-290	1.43944	1.81869	1	1	1	1	1	1	1
	VAC-291	1	9.32401	2.30647	104.159	64.3847	46.8409	121.899	97.485	135.54		VAC-291	1	1	1	1	1	1	1	1	50.4456
	VAC-292	1.05509	25.6901		109.827	57.6616	33.0021	135.149	92.1359	66.9694		VAC-292	1.09466	1		1	1.18086	1	1	1	1
	VAC-293			7.58189	120.083	40.8784	132.524					VAC-293			1	1	1	18.1783
	VAC-294	1	26.4506			73.5123		147.742	102.363	74.0769		VAC-294	1	1			1		1	1	1
	VAC-295	1.01447	19.0523		126.76	89.2243	57.3797		134.95	120.309		VAC-295	5.28502	5.97322		4.40272	4.94975	5.54972		15.5374	8.72651
	VAC-296	1	25.4556		121.373	72.7912	31.4533	126.494	124.764	97.8836		VAC-296	3.13061	3.49253		2.64201	2.08104	1.77341	1.82769	37.0968	10.5794
	VAC-297		51.6392	21.205	111.666	99.1711		154.646	152.666	190.966		VAC-297		1	1	1	1		1	1	43.9352
	VAC-298	1	89.0532	79.9905	168.972	140.353	114.596	159.48	158.288	146.73		VAC-298	1	1.16152	1	1	2.25045	1	1	1	1
	VAC-299	1	53.3713	36.4716	135.568	134.232		152.963	138.562	118.777		VAC-299	1	1	1.34993	1	1.43816		1	1	1
	VAC-300	1	7.22633	11.8769	80.1574	40.4722	21.8698	118.054	67.4696	102.932		VAC-300	1.19782	1.79673	1.65154	1	1	1	1	1	8.45018
	VAC-301		15.3691	3.13535	99.3966	51.4789	16.5286	111.82	65.2982	116.534		VAC-301		5.32258	3.20789	4.28315	5.19713	2.75986	3.7276	3.69176	81.0857
	VAC-302		81.0577	40.7123	138.086	108.507			67.6775			VAC-302		1.00358	1.00358	1.25448	1.2724			1
	VAC-303		77.035	33.8973	108.531	61.4647	31.3654	94.593	65.8661	146.013		VAC-303		3.74552	5.50179	4.64158	4.53405	3.45878	3.94265	3.24373	38.511
	VAC-304		20.1964		110.826	62.9792	49.0653	105.005	78.5495	54.4183		VAC-304		2.27599		2.34767	1.55914	1.45161	1.54122	1.25448	1
	VAC-305	1	85.6701	52.0424	139.236		84.5239	135.946	91.3667	75.6458		VAC-305	4.31204	3.56292	5.53622	3.78217		5.40191	4.03797	2.97823	2.32046
	VAC-306		19.8032	14.668	78.7113	65.5681	24.7811	144.683	153.942	152.697		VAC-306		1	1	1	1	1	1	2.02289	1
	VAC-307		92.1064		131.051	69.1717	43.7876	117.646	104.153	91.4255		VAC-307		1.50321		1.5202	1.96182	1.31637	1	1	1
	VAC-308		87.2077	43.075	123.926	78.635		130.405	101.458	65.8406		VAC-308		1	1	1	1		1	1	1.16968
	VAC-309	1.12447	31.7413	15.9764	135.727	88.1652	51.3137	132.899	98.2743	138.53		VAC-309	1	1	1	1	1.01063	1	1	1	52.2745
	VAC-310		43.2915		112.672	62.1746		119.297	81.0104	89.1346		VAC-310		2.81362		1.45161	2.41935		1.95341	3.24373	9.83968
	VAC-311		78.546	32.2089	136.172	89.4567		124.505	122.345	105.519		VAC-311		1	1	1	1		1	9.46939	5.85755
	VAC-312	1	93.242	33.4558	148.241	118.225	85.6045	148.241	132.743	109.425		VAC-312	1	1	1	1	1	1	1	1	1
	VAC-313		2.31834	5.04037	118.651	64.3022	35.3287	143.264	141.05	127.573		VAC-313		1	1	1	1	1	1	60.3501	7.64574
	VAC-314	1	105.567	56.5609	133.909	94.9759		126.083	75.5709	58.7446		VAC-314	1	1.33114	1.11528	1	1		1	1	1
	VAC-315	1	35.6769	12.2411	123.032	79.2348	57.3905	116.645	80.7826	54.2144		VAC-315	1.10056	1	1	1	1	1	1	1	1
	VAC-316		10.4097		87.7422	32.8101	24.3264	101.325	79.214	61.6812		VAC-316		1.80895		2.25057	3.0319	2.23359	1.97881	1.69005	1.98483
	VAC-317		29.6381		139.993							VAC-317		1		1
	VAC-318	1	37.2466	11.0203	129.66	59.9411		125.343	80.1722	52.2028		VAC-318	3.05712	2.51557	2.67279	3.31916	3.49385		2.34088	1.88668	1.88668
	VAC-319		59.3089	22.5311	126.172	68.7486	34.0419	99.8147	58.5895	121.976		VAC-319		1	1	1	1	1	1	1	29.7359
	VAC-320	1		21.4332	107.062	47.9572	30.7271	145.386	158.308	143.54		VAC-320	1		1	1	1	1	1	47.2846	11.4539
	VAC-321		25.1908	10.4535	135.284	79.8888	65.5221		114.465	83.8598		VAC-321		1.48489	1	1	1.18791	1.76439		1.11803	1
	VAC-322		46.2939	13.789	98.8119	47.1659	26.5424	102.518	86.1892	49.3819		VAC-322		2.76014	1.83427	2.02643	1.29272	1.15297	1.25779	1.39754	1.67705
	VAC-323	2.75034	83.7605	39.3299	134.342	70.8839			121.965	140.211		VAC-323	1.37687	2.86923	1.64336	1	1.80326			28.1682	24.5824
	VAC-324		32.129	10.9264	120.365	53.4317	19.5524	150.294	83.8605	39.3153		VAC-324		1	1	1	1	1	1	1	1
	VAC-325	1	42.5303	21.5777	131.191	53.7817			74.8844	56.4123		VAC-325	1	1	1	1	1			1	1
	VAC-326		11.2518	2.27124	70.8263	51.6643	22.7385	138.99	82.2608	63.7679		VAC-326		1	1	1	1	1	1	1	1
	VAC-327		18.8024	11.5014	96.7871	44.1555	28.9286	106.788	66.5333	48.4584		VAC-327		1.96315	2.7271	2.65603	1.76773	1.53677	1.96315	1.92762	1.86738
	VAC-328		37.3297		137.917	75.1344		139.842	151.644		129.558	VAC-328		1.03932		5.08999	2.90476		2.46061	55.4036		13.7417
	VAC-329		18.1523	12.9766	94.7118	67.6085	24.8531	126.841	144.143	133.897		VAC-329		1	1	1	1	1	1	23.6733	13.8958
	VAC-330		17.6922	5.21506	110.71	81.857			116.778	81.4547		VAC-330		1	1	1	1			1	1
	VAC-331		28.1954	13.7444	113.562	103.424		108.273	102.937	89.3192		VAC-331		6.70023	6.91238	6.27594	4.9854		4.43736	5.76326	4.82977
	VAC-332		20.6653	16.9611	108.444	78.6402			93.1887	68.0222		VAC-332		1.98002	1.69716	1.96234	1.29055			1.44965	1.3236
	VAC-333		15.0116	4.65456	102.693	58.1699	29.5845	125.332	129.158	144.639		VAC-333		2.61645	2.52806	2.54573	3.48271	3.37663	2.45734	21.9393	22.5152
	VAC-334		43.7431	31.4366	138.004	76.8856	40.7944	96.8929	63.1169	38.274		VAC-334		1	1	1	1	3.85396	3.18217	3.5711	1
	VAC-335		75.3259	42.1835	136.176	92.8232			106.641	88.3823		VAC-335		1	1	1	1			1	1
	VAC-336		43.2169	13.94	110.664	72.2774	51.8741	137.56	123.689	113.743		VAC-336		6.58814	7.19019	8.5319	8.96193	7.65463	8.37708	8.42869	8.72135
	VAC-337		30.5276		116.131	70.4063	33.8023	144.9	120.376	81.8678		VAC-337		3.28938		2.70297	3.78416	3.10613	3.98574	3.82081	3.87539
	VAC-338		26.2098	14.6877	101.067	61.9406	43.6022	110.285	75.6458	53.3928		VAC-338		4.42554	3.61923	2.35479	2.44642	2.09824	3.36268	3.32603	2.57676
	VAC-339		1.14607		72.0674	32.0225			39.6854			VAC-339		1		1	1			1
	VAC-340		29.3034		120.742	82.6067	53.3258	99.9551	140.494	124.146		VAC-340		1		1	1	1	1	10.0642	4.57663
	VAC-341		67.5925	38.5324	125.567	66.792		143.978	108.49	86.0658		VAC-341		1.78671	2.22652	1.91499	1		1.43853	1.31025	1.11008
	VAC-342		28.7811	20.8733		94.4936	54.4451	97.5015	129.133	113.485		VAC-342		1	1		1.0537	1	1	30.8322	20.2145
	VAC-343			15.8278	105.312	62.3772		125.543	98.3505	71.9955		VAC-343			1.32858	1	1		1	1	1
	VAC-344		22.8381	12.9897	117.077	76.7617		130.055	96.7738	84.268		VAC-344		1	1	1	1		1	1	1
	VAC-345	3.44672	86.7312	63.0773		75.2647	54.4041	100.563	87.1367	70.2402		VAC-345	1.38146	1.29671	1		1	1	1	88.8116	46.0029
	VAC-346	41.3339		153.821	174.108	141.147	130.152	153.022	151.132	133.56		VAC-346	8.09259		6.42514	5.66391	4.54019	2.76399	2.83649	1.54965	1.2959
	VAC-347		76.8237	54.6725	111.408	54.992	29.8056		42.3415	58.0245		VAC-347		23.4803	21.7585	17.9161	15.1974	18.5504		15.5094	100.575
	VAC-348	1.29371		2.47732	89.9542	59.3455	23.5896	111.314	100.909	134.279		VAC-348	1		1	1	1	1	1	1	29.3651
	VAC-349	4.39288	129.781	104.37	115.724	107.186	84.3658					VAC-349	46.8085	47.9103	37.1638	35.9433	35.6382	33.6211
	VAC-350	3.04235	87.6777	31.7536	148.616		59.0277	147.332	108.989		44.6658	VAC-350	1.70525	1.61724	1.19918	1.61724		1.81527	1.66125	1.28719		1
	VAC-351	1	51.8422		121.923	85.3845	54.6553	115.655	150.054	124.518	107.312	VAC-351	1	1		1	1	1	1	8.50426	4.12756	2.02675
	VAC-352	1	45.0543	13.4689	101.131		28.5736	118.224	136.111			VAC-352	1	1.17717	2.14532	1		1	1.41921	3.02545
	VAC-353	1	50.4051	13.8664	124.553	88.1669	46.0327					VAC-353	1	1	1	1	1	1
	VAC-354	32.3039	129.659	96.8506		81.2261	74.6216	116.634	137.976			VAC-354	1	4.0596	1		1	1	57.4835	55.6792
	VAC-355	1	1	1		14.3092	5.70396	71.3926	70.2978			VAC-355	1	1	1		1	1	1	9.74962
	VAC-356		8.20954	4.76935	98.6969	52.4368			87.9593	149.097	114.603	VAC-356		1.47207	1.55619	1.21971	3.76429			1.53516	28.7618	34.9082
	VAC-357	1	26.2207	5.85724	31.1255	20.8999	11.3532	64.6705	95.4784	79.3164		VAC-357	3.09832	2.99729	2.61	1	8.4362	3.38458	3.67084	36.4221	14.0668
	VAC-358	1.77305	35.3034	10.9929	152.285	58.6288	23.9953	158.629	93.7746	49.3946		VAC-358	1	1	1	1	1	1	1	1	1
	VAC-359	1	6.69819	6.26478	66.1939	17.1789	7.60441	137.943	85.264	50.3577	97.4196	VAC-359	2.54937	2.89214	4.99162	2.87072	3.70622	1.90667	7.94803	4.17753	2.3008	16.0154
	VAC-360		117.079	82.5179	116.655	97.0443	70.0898	110.723	81.1258			VAC-360		20.5037	24.058	25.3369	23.8421	20.9521	19.6068	35.5015
	VAC-361	5.07488	43.906	18.698	119.551	80.1165	50.2496	111.522	96.1938	101.671		VAC-361	4.56603	1.7285	1.64857	1.10904	1.82841	1.40877	3.52693	2.46785	2.08551
	VAC-362	1.61585	2.50195	2.58014	82.5124	44.097	22.934	96.0747	59.829	39.1973	29.1914	VAC-362	2.2081	1.74545	2.16604	1.99781	1.74545	1.44	1.78909	1.42545	1.41091	1.83272
	VAC-363	1	5.43735	2.56107		27.8397		99.5854	100.396	77.6969		VAC-363	1	1	1		1		1	9.27113	2.24441
	VAC-364		19.338	10.5291	114.152	56.3722		120.172	131.17	93.4638	84.3801	VAC-364		1	1	1	1		1	1	1.0004	1.32486
	VAC-365	1	1.36832		76.1361	28.107	16.9345	84.6724	129.764	121.277	97.9323	VAC-365	4.31485	1.50082		1	3.87711	1	1.64673	27.8485	29.7259	11.9875
	VAC-366	1	1	1	66.696	43.9744	19.0685	83.5928	123.086	122.957	103.846	VAC-366	1.91771	1.27152	1.85517	1	1	1	4.50245	46.9005	15.8406	5.7026
	VAC-367	1.14236	8.17223	5.31007		54.946	31.8479	122.483	84.1953	38.9361		VAC-367	4.04386	6.2534	2.10531		4.00218	3.41852	3.43937	2.7515	1.62657
	VAC-368	1		14.2983	108.875	67.6249	41.1624					VAC-368	5.6489		5.60721	5.58637	5.60721	6.0658
	VAC-369	1	2.4479	2.22194		85.3251	55.2473	94.8406	63.0053			VAC-369	3.25177	2.70981	1.98024		2.35545	1.43828	1.50082	1.1673
	VAC-370	6.38519	116.265	106.011	112.978	97.1298	85.4825	105.99	101.227	107.196	83.1789	VAC-370	2.02824	1.82841	1	1	1	1	1	55.8814	15.7808	7.64721
	VAC-371	2.95341	100.603	86.1065	111.023	87.6248	65.7446	101.685	68.2404	32.0452	64.3104	VAC-371	9.44179	7.60339	5.48523	4.70591	3.78671	3.76672	3.32711	2.9874	2	75.6552
	VAC-372	1	6.38519	4.7629	91.8053	24.5008	15.599	92.3253	44.0724	19.8457		VAC-372	3.66681	2.94744	2.44787	1	1	1	1	1	1
	VAC-373	2.11102	1	1	56.4764	27.313		83.2161	26.062	12.519	21.4706	VAC-373	3.28061	1.80854	1.2828	1.72442	1.2828		1	1	1	1
	VAC-374	3.59817	5.28286	5.13727	110.691	63.6855	30.678	106.593	82.9243	120.328	129.357	VAC-374	3.60686	3.98653	3.66681	3.92659	4.56603	3.50695	2.70765	3.38705	52.3275	20.3932
	VAC-375	1.53766	8.15741		85.8223	23.7425						VAC-375	1.00942	1		1.00942	1
	VAC-376	1	21.6556	4.92074	101.426							VAC-376	1.5725	1.64783	1	1.44068
	VAC-377	1	5.44713	1.6966	52.6249	24.0243	19.55	89.9328	61.6174	144.799		VAC-377	5.41431	3.7194	4.47269	3.98305	4.00188	4.88701	3.21092	3.53107	21.6329
	VAC-378		116.033	84.4496	122.701	112.809		128.228	100.395	83.074	67.3318	VAC-378		19.7458	17.4482	20.3672	19.3126		14.4539	11.4783	9.29077	8.14551
	VAC-379	1	1	1	69.5571	32.5343	19.3965	70.2151	36.3092			VAC-379	1.47834	2.43879	2.11864	1.70433	1.17702	1.61017	1.44068	1.72409
	VAC-380	1	1		78.9326	31.2053		95.4545	77.8856	37.7662		VAC-380	1	1.36538		2.07009	1.36538		2.01723	22.9471	11.5989
	VAC-381	1	8.35073	7.16075	15.7203	9.81211	6.05428	81.6284	45.3027	21.8163		VAC-381	7.21522	6.83996	23.539	22.4303	14.6351	10.422	6.4647	9.14269	7.76105
	VAC-382	35.3445	129.916	131.441				132.004	122.797	119.52	111.42	VAC-382	37.5771	29.3555	20.5028				10.8143	10.8484	11.1213	12.5712
	VAC-383	1.56558	4.80622	2.6166		18.9074	10.762	83.0414	72.8159	45.6291	61.9715	VAC-383	1	1	1		1	1	1	1	1	1
	VAC-384	1	1	1	1.91592	3.86468	3.29538	45.0734		19.7934		VAC-384	35.2098	34.1658	30.7138	31.9094	27.9017	32.7513	33.7111		35.4119
	VAC-385	1	1	4.78432	92.0407	37.8695	99.7482					VAC-385	1	1	1	1	1.2629	37.1799
	VAC-386	1.49724	8.51064		138.928	79.1174	26.5957		166.154	173.783		VAC-386	1	1		1	1	1		83.5935	49.1295
	VAC-387	1	12.0977	3.93037								VAC-387	1.01032	1.24606	1.24606
	VAC-388		12.714	2.96451	72.5052	40.5428	21.9207	95.8038	50.0835	41.524		VAC-388		2.01276	1.33047	2.02981	2.25156	1	1.12578	1	1
	VAC-389		1.90171	1	108.397	66.766	29.9462	97.0329	71.8983	50.4525	141.001	VAC-389		1	1	1	1	1	1.08367	1	1	4.27864
	VAC-390	1	13.8618	3.13896	99.9198	45.3202	21.2395	122.901	80.0321	36.2699	26.9905	VAC-390	1	2.93339	1	1.71893	1	1	1	1	1	1
	VAC-391	1	2.44259	3.54906	100.376	56.5762	32.8392	118.768		31.357		VAC-391	1	1	1	1	1	1	1		1
	VAC-392	1.39764	4.30748	4.28457	41.0815	27.4487	16.2905	58.9071	35.4222	125.032		VAC-392	1	1	1	1	1	1	1	1	25.5971
	VAC-393	1	1.34109	1	83.8423	19.567	8.48279		60.0259			VAC-393	1	1	1	1	1	1		1
	VAC-394	1	4.00442		77.3861	26.7043		104.803	126.471	107.186		VAC-394	1	1		1	1		7.93464	18.3107	5.38858
	VAC-395			6.70545	176.2	94.2479						VAC-395			13.6556	19.3505	16.864
	VAC-396	1.93685	1	1	3.57107							VAC-396	7.71483	6.901	4.72523	3.97783
	VAC-397	168.606	65.164	16.6586	90.5962		73.5337					VAC-397	2.28596	1	1	1.52398		1
	VAC-398	1	9.1291	1.85814	105.617	67.4738	22.1575	86.2631	52.162	35.3209	24.8885	VAC-398	2.92764	2.26591	1.56408	5.13186	4.90047	4.4377	4.10714	4.20631	6.05742	5.77644
	VAC-399	1	8.83826				48.1661	157.392	196.882	149.072	123.396	VAC-399	1	1				1	1	96.3313	42.2956	23.0948
	VAC-400	1	85.684	49.0531	114.581	61.8196	57.8996	145.782	129.148	108.007		VAC-400	1	1	1.81673	1	1	1	1.72724	37.149	19.4447
	VAC-401			8.18435	107.959	78.824	66.9845	105.946	112.939	184.576		VAC-401			1.40506	1.31556	1.67354	2.72957	1	4.10778	38.2088
	VAC-402	1	72.2024	30.6185	105.337	86.8494		103.324	140.061			VAC-402	1.78093	1.51245	1.15447	1	1		1	53.3833
	VAC-403			45.9542		64.2564	29.2941	130.897	71.4084	60.2106	132.838	VAC-403			23.8681		19.8409	17.6751	23.3132	19.9077	21.8745	20.0068
	VAC-404					113.839	56.7342		106.238			VAC-404					6.45253	6.16615		5.93346
	VAC-405			4.82055	96.3581	65.2629	26.4866	127.03	115.667			VAC-405			2.98016	3.96459	4.98482	6.9	3.28444	7.13268
	VAC-406			1.96632	76.6318	31.5521	17.8607	91.98	102.576	101.12		VAC-406			2.68576	3.59478	2.71881	3.79312	2.38826	38.1708	44.1869
	VAC-407		19.6398		100.376	40.3161	19.6139	109.781	42.6739	20.1914	155.459	VAC-407		1		1.98518	1.51698	1	1	1	1	33.4439
	VAC-408	1	38.7615	19.1216	123.41	66.4076	50.2656	133.618	85.6847		43.9978	VAC-408	1	1	1	1	1.6668	1.34842	2.32229	1.42334		1
	VAC-409	1	34.4863	9.01671	86.0733	30.548	18.2666	80.2954	42.363	35.9143		VAC-409	1	1	1	1	1	1	1	1	1
	VAC-410			27.5942	146.444	99.8834	60.3446	150.382	130.613	93.0705		VAC-410			9.88845	10.1132	9.04568	9.77608	10.4503	15.226	9.69352
	VAC-411	4.59563	113.426	79.2746	124.533	111.129	82.2032	107.389	96.2604	85.3141		VAC-411	42.6048	41.4861	15.8062	10.9754	6.14452	4.24608	2.82224	109.322	79.0933
	VAC-412	1.30668	57.9294	12.0505	60.6098	45.7561		58.7782	48.4588	20.2495		VAC-412	1.93149	1	1	1	1.15212		1	1	1
	VAC-413		54.3591	26.3798	98.0401	61.0723	122.55	121.951	110.663			VAC-413		1.0933	1.24585	1.1272	1.14415	45.6729	8.29173	5.62165
	VAC-414	1	15.0484	6.51048	90.7412	40.2343		101.847	119.712		80.7207	VAC-414	1	1	1	1	1		1	10.755		1
	VAC-415	1	3.63153	2.89763	92.8888	44.6033		110.477	105.365			VAC-415	1	1	1	1	1		1	1
	VAC-416			5.48822	106.918	49.3123	26.4878	124.05	95.8055	38.6569		VAC-416			1	1	1	1	1	1	1
	VAC-417	1	1	1	42.0128	20.414	13.3869	75.2962	39.4253	23.6895		VAC-417	1	1	1	1	1	1	1	1	1
	VAC-418	18.7526	138.622	108.988	132.739	98.3386	77.6386	125.412	100.872	74.3543		VAC-418	14.4477	15.6686	15.2616	13.5562	12.2384	11.0368	10.3391	9.58333	8.13131
	VAC-419	1	50.7508	25.3043	123.423	108.535	78.5364	136.384	95.0055			VAC-419	1	1	1	1	1	1	1	1
	VAC-420	1.31184	15.0308		105.374	53.4693	35.799	106.923	131.453			VAC-420	1	1		1	1	1	1	15.6495
	VAC-421	1	37.9982	14.0326	87.7262	45.3625	34.5312	127.433	84.2338	204.132		VAC-421	1	1	1	1	1	1	1	1	22.6607
	VAC-422	1	15.627	6.99734	150.968	121.081	76.9455	135.379	93.2937	182.623		VAC-422	1	1	1	1	1	1	1	1	20.8571
	VAC-423	1		2.79641	83.5759	47.4883	42.8571	142.465	156.839	138.86		VAC-423	1		1	1	1	1	1	79.9059	25.9594
	VAC-424	8.02088	169.696	159.753	157.072	134.124	106.289					VAC-424	10.9137	9.44162	10.0169	9.32318	8.34179	71.3875
	VAC-425	1	79.6946	56.4589	111.969	90.9203		120.636	88.6298	126.242		VAC-425	3.31865	1	1	1	1		1	1	12.881
	VAC-426	1	3.08989		49.4382			75.8172				VAC-426	1	1		1			1
	VAC-427	1	42.9426	24.8865	97.111	82.3566		96.6364	84.6884			VAC-427	2.67633	3.45041	3.15396	1.9846	2.314		6.38203	2.46223
	VAC-428	1	112.65	28.2088	118.923	59.1209	54.0239					VAC-428	1	1	1	1.57286	1	1
	VAC-429	1	62.1544	40.4457	111.143	66.9831		111.7	114.61	91.3022		VAC-429	1	1.50698	1	1	1		1	74.9456	32.4035
	VAC-430	1	34.4201	22.761	97.4618	56.2319	39.4552	110.029	105.159	92.8871		VAC-430	1	1	1	1	1	1	1	1	1
	VAC-431		19.3054	3.72829	101.456	58.7079	36.3892	112.64	144.382	133.887		VAC-431		1	1	1	1	1	1	32.7955	16.2098
	VAC-432					39.0603	22.4015	91.5757	70.5031	46.7015		VAC-432					1	1	1	1	1

## Sheet: Figure 3
Figure 3.
	Short 3wk-interval vaccination (Fig 3.a)											Long 12wk-interval vaccination (Fig. 3.b)
	code	BNT162b2 (2D6Mo)	mRNA-1273 (2D6Mo)	BNT162b2 (3D3Wk)	mRNA-1273 (3D3Wk)	BNT162b2 (3D3Mo)	mRNA-1273 (3D3Mo)	BNT162b2 (3D6Mo)	mRNA-1273 (3D6Mo)		code	BNT162b2 (2D6Mo)	mRNA-1273 (2D6Mo)	BNT162b2 (3D3Wk)	mRNA-1273 (3D3Wk)	BNT162b2 (3D3Mo)	mRNA-1273 (3D3Mo)	BNT162b2 (3D6Mo)	mRNA-1273 (3D6Mo)	BNT162b2 (3D9Mo)	mRNA-1273 (3D9Mo)
	VAC-232	59		145		114		86			VAC-001	36		108		62		28
	VAC-234		37		118		86		55		VAC-006		6		136		71		33
	VAC-236		58		144		119		98		VAC-009		16		103		61		44
	VAC-237				95						VAC-011		10		142		92		50
	VAC-238	33		103		38		18			VAC-012		13		146		106		94
	VAC-240	14		124		99		82			VAC-014		98		202		194		161
	VAC-250		96		136		119		94		VAC-016		49		201		184		171
	VAC-253		10		100		72		47		VAC-017	24		138		109		79
	VAC-254	18		103		65		59			VAC-018	56		118		98
	VAC-256		59		129		100		64		VAC-021		40		197		171		114
	VAC-258				140		107		72		VAC-022		22		140		122
	VAC-261	8		110		44		18			VAC-023				85		44		16
	VAC-262		27		115		86		63		VAC-024		53		150		128		100
	VAC-263	20		121		93		67			VAC-025		56		149		150		145
	VAC-265		63				117		73		VAC-026		27		131
	VAC-267				130		90		75		VAC-027	7		113		52		26
	VAC-268					45		39			VAC-028		8		153		129		86
	VAC-275		50		113		73		49		VAC-029	18		143		99		62
	VAC-279		21		123		93		65		VAC-033		31		145		120		99
	VAC-280		16		152		139		120		VAC-034	16		135		131		112
	VAC-281		28		113		85		51		VAC-037		71		137		130		126
	VAC-282	16		98							VAC-038	70		136				107
	VAC-283		60		139		119		87		VAC-039		6		109		63		47
	VAC-290		55		139		108		75		VAC-040		35		156		129		90
	VAC-292		33		135		92		67		VAC-042		26		152		143		138
	VAC-294				148		102		74		VAC-043		16		145		105		58
	VAC-298		115		159		158		147		VAC-044	26		133		128		127
	VAC-299				153		139		119		VAC-045		17		128		102		85
	VAC-302						68				VAC-047	62		125		115
	VAC-304		49		105		79		54		VAC-048	13		121		77		54
	VAC-305		85		136		91		76		VAC-049	10		128		115		108
	VAC-307		44		118		104		91		VAC-050	30		104		70		46
	VAC-308				130		101		66		VAC-051	29		143		124		82
	VAC-312		86		148		133		109		VAC-052		16		121		75		37
	VAC-314			126		76		59			VAC-054		53		140		132		113
	VAC-315		57		117		81		54		VAC-057				131		88
	VAC-316		24		101		79		62		VAC-058	22		101		64		43
	VAC-318				125		80		52		VAC-061	47		149		136		111
	VAC-321		66				114		84		VAC-063	15		147		103		81
	VAC-322		27		103		86		49		VAC-065		53		131		117		121
	VAC-325						75		56		VAC-066	34		151		147		123
	VAC-326		23		139		82		64		VAC-067		20		120				46
	VAC-327		29		107		67		48		VAC-072		7		145		112		96
	VAC-330					117		81			VAC-073	36		145		124		108
	VAC-331			108		103		89			VAC-075	44		113		94		66
	VAC-332						93		68		VAC-076		22		139				61
	VAC-334		41		97		63		38		VAC-079		14		137		90		49
	VAC-335						107		88		VAC-081		90		150		139		134
	VAC-336		52		138		124		114		VAC-085		36		119		102		76
	VAC-337		34		145		120		82		VAC-088		31		133		85		46
	VAC-338		44		110		76		53		VAC-089	32		134		76		78
	VAC-339					40					VAC-091	30		130		102		64
	VAC-341				144		108		86		VAC-093	24		142		127		120
	VAC-343				126		98		72		VAC-095		26		148		104		49
	VAC-344				130		97		84		VAC-096		32		135		92		79
	VAC-350	59		147		109					VAC-097		35		131		108		94
	VAC-358	24		159		94		49			VAC-099	31		135		96		70
	VAC-362	23		96		60		39			VAC-105		48		146		132		124
	VAC-367	32		122		84		39			VAC-106		12		97		73		35
	VAC-369	55		95		63					VAC-107	14		103		80
	VAC-372	16		92		44		20			VAC-108	42		120		87		71
	VAC-379	19		70		36					VAC-109		30		154		133		107
	VAC-384	3		45				20			VAC-110		26		117		96		74
	VAC-388	22		96		50		42			VAC-111	45		126		111		83
	VAC-390	21		123		80		36			VAC-113		55		137		116		98
	VAC-391	33		119				31			VAC-114	25		146		124		84
	VAC-393	8				60					VAC-117	8		100		62		45
	VAC-398	22		86		52		35			VAC-120					102		90
	VAC-404	57				106					VAC-124	31		142		94		63
	VAC-405	26		127		116					VAC-126	22		125		79		39
	VAC-408	50		134		86					VAC-128	30		107		46		31
	VAC-409	18		80		42		36			VAC-130	51		137		118		104
	VAC-410	60		150		131		93			VAC-132		16		126
	VAC-412			59		48		20			VAC-133		15				84		57
	VAC-415			110		105					VAC-134	46		134		104		70
	VAC-416	26		124		96		39			VAC-138	9		143		131
	VAC-417		13		75		39		24		VAC-144		35		143		140
	VAC-419	79		136		95					VAC-146		70		148		141		146		135
	VAC-426			76							VAC-149		24		146		129		127		119
	VAC-427			97		85					VAC-152		29		129		105
	VAC-428	54									VAC-158		13		140		90		51
	VAC-430	39		110		105		93			VAC-159		2		91		88		48		33
	VAC-432	22		92		71		47			VAC-160		14		127		93		66		51
											VAC-161		25		137		122		95		74
											VAC-162		25		133		105		53		25
											VAC-165		28				118
											VAC-167	22		119		88		40
											VAC-168		6		139		122		79		63
											VAC-179	15		136		131		114		91
											VAC-181		18				104		92
											VAC-182		38		132		111		93		77
											VAC-184		25		104		90
											VAC-185		43		140		138		124		120
											VAC-186	5		146		99		46		36
											VAC-187		33		135		112
											VAC-188		11		123		91		57		43
											VAC-192		12		123		107		70		52
											VAC-195	23		124		109
											VAC-196	10		107
											VAC-198		28		128		101				42
											VAC-201		10		135		120		80		70
											VAC-209		24		130
											VAC-210	24		143		114				65
											VAC-211		29		153		121		81		71
											VAC-212	10		127		124		117		93
											VAC-215		32		141		125		106
											VAC-222		7		130		99		77		56
											VAC-223		127		138		133		130		125
											VAC-225	27		135		93		47
											VAC-227		13		135

## Sheet: Figure 4
Figure 4.
	D614G (Fig. 4.a)						Omicron BA.1 (Fig. 4.b)					Omicron BA.2 (Fig.4.c)					Omicron BA.5 (Fig. 4d)					Omicron BQ.1.1 (Fig.4.e)					Omicron XBB.1.5 (Fig.4.f.)
	VAC	2D6mo	3D3wk	3D3mo	3D6mo	infected 3D6mo	2D6mo	3D3wk	3D3mo	3D6mo	infected 3D6mo	2D6mo	3D3wk	3D3mo	3D6mo	infected 3D6mo	2D6mo	3D3wk	3D3mo	3D6mo	infected 3D6mo	2D6mo	3D3wk	3D3mo	3D6mo	infected 3D6mo	2D6mo	3D3wk	3D3mo	3D6mo	infected 3D6mo
	VAC-001	160	480	160	60		5	80	10	5		30	320	30	5		80	160	15	30		5	15	5	5		5	15	5	5
	VAC-002	40	1920	960		3840	10	480	240		640	20	480	240		1920	15	320	80		480	5	80	40		160	5	40	30		80
	VAC-005	40	1280	320		1280	15	240	120		960	30	960	160		960	40	160	60		320	5	20	5		120	5	10	5		80
	VAC-009	80	960	240	160		5	240	30	30		20	240	80	60		10	160	60	80		5	30	10	5		5	20	5	5
	VAC-010	320	3840	1280		1920	10	960	160		1920	30	2560	480		1920	20	320	240		960	5	60	20		240	5	80	30		160
	VAC-011	120	1920	640	160		15	960	120	60		160	1920	320	160		60	960	480	120		20	80	40	15		5	40	5	5
	VAC-017	240	1280	1280	640		40	320	120	40		60	240	240	160		80	240	120	120		5	30	20	10		5	40	30	10
	VAC-025	240	3840	3840	1960		15	1920	1280	320		40	3840	1920	960		20	480	480	480		5	320	240	80		5	320	240	240
	VAC-028	20	1920	640	240		5	240	120	20		5	240	240	320		5	240	160	120		5	40	20	10		5	20	15	5
	VAC-035	40	480	240		1920	5	240	60		240	5	120	80		1280	10	60	40		640	5	20	5		30	5	15	5		80
	VAC-044	80	2560	2560	3840		40	960	640	640		20	2560	960	960		60	960	640	1280		5	240	60	320		5	160	60	160
	VAC-050	160		480	480		5		160	40		80		320	160		40	160	240	30		5		10	10		5		5	5
	VAC-072	30	1920	1280	240		5	960	240	80		5	1280	320	240		20	640	240	80		5	60	40	30		5	60	15	5
	VAC-075	320	1920	640	320		10	120	80	60		30	480	240	160		40	240	160	60		5	30	20	10		5	30	15	5
	VAC-079	60	1920	480	120		5	240	40	10		5	480	160	80		5	160	60	80		5	40	5	5		5	40	5	5
	VAC-081	160	1920	1280	1280		40	640	240	120		40	480	480	480		60	320	160	120		5	40	20	15		5	40	30	10
	VAC-089	60	1920	640	320		5	320	30	15		5	320	640	160		20	640	640	160		5	40	10	10		5	60	15	5
	VAC-093	60	1920	1920	1280		5	480	240	320		30	3840	640	640		40	1920	480	320		5	80	30	30		5	60	30	30
	VAC-097	120	1920	1280	640		15	320	80	60		60	1280	480	320		60	240	60	80		5	120	30	10		5	120	60	20
	VAC-099	160	2560	1280	320		5	480	160	80		60	2560	320	60		80	1280	320	240		5	120	60	5		5	120	40	5
	VAC-109	80	3840	1920	1280		5	960	480	120		40	2560	960	960		15	1280	480	320		5	80	20	10		5	40	15	10
	VAC-110	80	1280	320	120		5	120	40	30		5	480	80	30		20	640	120	120		5	80	40	5		5	30	15	10
	VAC-122	120	2560	2560		3840	160	1280	120		1280	60	640	640		960	40	960	1280		1920	5	120	80		480	5	120	40		320
	VAC-123	40	3840	960		3840	5	640	240		960	5	960	640		960	5	480	320		1280	5	80	60		160	5	80	40		120
	VAC-124	320	2560	640	640		20	640	40	30		40	480	160	240		40	480	160	160		5	60	5	5		5	40	15	5
	VAC-125	160	960	1280		3840	15	320	160		640	20	480	320		640	30	320	240		1920	5	60	15		480	5	40	15		160
	VAC-126	60	1920	320	60		5	320	40	10		80	640	80	80		20	320	160	20		5	40	5	5		5	20	5	5
	VAC-127	240	1920	1280		2560	20	480	80		1280	20	320	120		1280	30	320	320		1280	5	30	30		320	5	60	20		320
	VAC-128	120	640	320	80		5	120	30	20		40	1280	160	60		20	320	160	80		5	10	5	5		5	10	5	5
	VAC-129	120	1280	1280		3840	5	120	60		1280	5	640	160		960	15	160	60		1920	5	15	5		320	5	40	15		240
	VAC-134	120	1920	480	240		10	240	160	40		20	640	320	80		40	320	160	80		5	60	10	5		5	40	15	5
	VAC-135	60	640	320		320	5	120	20		30	5	240	80		160	15	320	80		240	5	30	5		5	5	5	5		5
	VAC-146	320	3840	1920	1920		15	960	320	120		160	960	1280	960		960	1920	640	640		15	240	240	80		5	240	120	20
	VAC-147	120	2560	1920	2560		10	480	320	160		320	960	1280	960		30	1280	1280	640		5	120	60	30		5	60	40	30
	VAC-149	5	640	120	40		5	60	30	5		160	320	120	40		10	160	60	15		5	40	10	5		5	5	5	5
	VAC-151	5	1280	640		3840	5	160	120		960	20	960	240		1920	10	480	320		1280	5	30	15		80	5	20	10		240
	VAC-157	20	320	160	160		5	160	20	15		10	640	320	80		40	640	80	80		5	20	5	5		5	20	5	5
	VAC-158	60	2560	960	480		5	480	240	160		15	1280	640	320		40	960	320	320		5	120	20	15		5	80	30	20
	VAC-164	20	1280	640			5	240	60			5	480	160			5	320	40			5	15	5			5	15	5
	VAC-205	60	1920	640		1280	15	320	160		480	80	640	640		960	80	1280	160		960	5	120	15		80	5	80	30		60
	VAC-230	120	1280	640			5	160	120			15	640	320			10	320	240			5	30	15			5	40	15

## Sheet: Figure 5
Figure 5.
		D614G 2d6mo					D614G 3d3wk					D614G 3d3mo						Omicron BA.1 2d6mo					Omicron BA.1 3d3wk					Omicron BA.1 3d3mo						Omicron BA.2 2d6mo					Omicron BA.2 3d3wk					Omicron BA.2 3d3mo
		2x BNT162b2 Short	2x BNT162b2 Long	2x mRNA-1273	ChAdOx1 + 2x BNT162b2/mRNA-1273		2x BNT162b2 Short	2x BNT162b2 Long	2x mRNA-1273	ChAdOx1 + 2x BNT162b2/mRNA-1273		2x BNT162b2 Short + BNT162b2/mRNA-1273	2x BNT162b2 Long + BNT162b2/mRNA-1273	2x mRNA-1273 + BNT162b2/mRNA-1273	ChAdOx1 + 2x BNT162b2/mRNA-1273	3 doses + Infection		2x BNT162b2 Short	2x BNT162b2 Long	2x mRNA-1273	ChAdOx1 + 2x BNT162b2/mRNA-1273		2x BNT162b2 Short	2x BNT162b2 Long	2x mRNA-1273	ChAdOx1 + 2x BNT162b2/mRNA-1273		2x BNT162b2 Short + BNT162b2/mRNA-1273	2x BNT162b2 Long + BNT162b2/mRNA-1273	2x mRNA-1273 + BNT162b2/mRNA-1273	ChAdOx1 + 2x BNT162b2/mRNA-1273	3 doses + Infection		2x BNT162b2 Short	2x BNT162b2 Long	2x mRNA-1273	ChAdOx1 + 2x BNT162b2/mRNA-1273		2x BNT162b2 Short	2x BNT162b2 Long	2x mRNA-1273	ChAdOx1 + 2x BNT162b2/mRNA-1273		2x BNT162b2 Short + BNT162b2/mRNA-1273	2x BNT162b2 Long + BNT162b2/mRNA-1273	2x mRNA-1273 + BNT162b2/mRNA-1273	ChAdOx1 + 2x BNT162b2/mRNA-1273	3 doses + Infection
	VAC-001	160				VAC-001	480				VAC-001	160					VAC-001	5				VAC-001	80				VAC-001	10					VAC-001	30				VAC-001	320				VAC-001	30					VAC-001
	VAC-002	40				VAC-002	1920				VAC-002	960					VAC-002	10				VAC-002	480				VAC-002	240					VAC-002	20				VAC-002	480				VAC-002	240					VAC-002
	VAC-005	40				VAC-005	1280				VAC-005	320					VAC-005	15				VAC-005	240				VAC-005	120					VAC-005	30				VAC-005	960				VAC-005	160					VAC-005
	VAC-233			20		VAC-233			640		VAC-233					480	VAC-233			5		VAC-233			120		VAC-233					60	VAC-233			5		VAC-233			960		VAC-233					160	VAC-233
	VAC-009	80				VAC-009	960				VAC-009	240					VAC-009	5				VAC-009	240				VAC-009	30					VAC-009	20				VAC-009	240				VAC-009	80					VAC-009
	VAC-010	320				VAC-010	3840				VAC-010	1280					VAC-010	10				VAC-010	960				VAC-010	160					VAC-010	30				VAC-010	2560				VAC-010	480					VAC-010
	VAC-011	120				VAC-011	1920				VAC-011	640					VAC-011	15				VAC-011	960				VAC-011	120					VAC-011	160				VAC-011	1920				VAC-011	320					VAC-011
	VAC-017	240				VAC-017	1280				VAC-017	1280					VAC-017	40				VAC-017	320				VAC-017	120					VAC-017	60				VAC-017	240				VAC-017	240					VAC-017
	VAC-236			320		VAC-236			5120		VAC-236			960			VAC-236			40		VAC-236			320		VAC-236			240			VAC-236			320		VAC-236			480		VAC-236			320			VAC-236
	VAC-238				160	VAC-238				1960	VAC-238				240		VAC-238				5	VAC-238				60	VAC-238				15		VAC-238				40	VAC-238				240	VAC-238				40		VAC-238
	VAC-025	240				VAC-025	3840				VAC-025	5120					VAC-025	15				VAC-025	1920				VAC-025	1280					VAC-025	40				VAC-025	3840				VAC-025	1920					VAC-025
	VAC-028	20				VAC-028	1920				VAC-028	640					VAC-028	5				VAC-028	240				VAC-028	120					VAC-028	5				VAC-028	240				VAC-028	240					VAC-028
	VAC-240				40	VAC-240				960	VAC-240				320		VAC-240				5	VAC-240				80	VAC-240				30		VAC-240				80	VAC-240				640	VAC-240				320		VAC-240
	VAC-035	40				VAC-035	480				VAC-035	240					VAC-035	5				VAC-035	240				VAC-035	60					VAC-035	5				VAC-035	120				VAC-035	80					VAC-035
	VAC-044	80				VAC-044	1280				VAC-044	1280					VAC-044	40				VAC-044	320				VAC-044	120					VAC-044	20				VAC-044	240				VAC-044	240					VAC-044
	VAC-050	160				VAC-050					VAC-050	480					VAC-050	5				VAC-050					VAC-050	160					VAC-050	80				VAC-050					VAC-050	320					VAC-050
	VAC-072	30				VAC-072	1920				VAC-072	1280					VAC-072	5				VAC-072	960				VAC-072	240					VAC-072	5				VAC-072	1280				VAC-072	320					VAC-072
	VAC-075	320				VAC-075	1920				VAC-075	640					VAC-075	10				VAC-075	120				VAC-075	80					VAC-075	30				VAC-075	480				VAC-075	240					VAC-075
	VAC-079	60				VAC-079	1920				VAC-079	480					VAC-079	5				VAC-079	240				VAC-079	40					VAC-079	5				VAC-079	480				VAC-079	160					VAC-079
	VAC-081	160				VAC-081	1920				VAC-081	1280					VAC-081	40				VAC-081	640				VAC-081	240					VAC-081	40				VAC-081	480				VAC-081	480					VAC-081
	VAC-247				120	VAC-247				640	VAC-247					1960	VAC-247				15	VAC-247				120	VAC-247					640	VAC-247				10	VAC-247				320	VAC-247					960	VAC-247
	VAC-089	60				VAC-089	1920				VAC-089	640					VAC-089	5				VAC-089	320				VAC-089	30					VAC-089	5				VAC-089	320				VAC-089	640					VAC-089
	VAC-093	60				VAC-093	1920				VAC-093	1920					VAC-093	5				VAC-093	480				VAC-093	240					VAC-093	30				VAC-093	3840				VAC-093	640					VAC-093
	VAC-097	120				VAC-097	1920				VAC-097	1280					VAC-097	15				VAC-097	320				VAC-097	80					VAC-097	60				VAC-097	1280				VAC-097	480					VAC-097
	VAC-248			320		VAC-248			1280		VAC-248					3840	VAC-248			40		VAC-248			320		VAC-248					960	VAC-248			640		VAC-248			1280		VAC-248					960	VAC-248
	VAC-099	160				VAC-099	2560				VAC-099	1280					VAC-099	5				VAC-099	480				VAC-099	160					VAC-099	60				VAC-099	2560				VAC-099	320					VAC-099
	VAC-251				120	VAC-251				5120	VAC-251					3840	VAC-251				5	VAC-251				320	VAC-251					960	VAC-251				10	VAC-251				640	VAC-251					960	VAC-251
	VAC-109	80				VAC-109	3840				VAC-109	1920					VAC-109	5				VAC-109	960				VAC-109	480					VAC-109	40				VAC-109	2560				VAC-109	960					VAC-109
	VAC-110	80				VAC-110	1280				VAC-110	320					VAC-110	5				VAC-110	120				VAC-110	40					VAC-110	5				VAC-110	480				VAC-110	80					VAC-110
	VAC-253				5	VAC-253				160	VAC-253				80		VAC-253				5	VAC-253				60	VAC-253				10		VAC-253				15	VAC-253				320	VAC-253				160		VAC-253
	VAC-122	120				VAC-122	2560				VAC-122	2560					VAC-122	160				VAC-122	1280				VAC-122	120					VAC-122	60				VAC-122	640				VAC-122	640					VAC-122
	VAC-123	40				VAC-123	3840				VAC-123	960					VAC-123	5				VAC-123	640				VAC-123	240					VAC-123	5				VAC-123	960				VAC-123	640					VAC-123
	VAC-124	320				VAC-124	2560				VAC-124	640					VAC-124	20				VAC-124	640				VAC-124	40					VAC-124	40				VAC-124	480				VAC-124	160					VAC-124
	VAC-125	160				VAC-125	960				VAC-125	1280					VAC-125	15				VAC-125	320				VAC-125	160					VAC-125	20				VAC-125	480				VAC-125	320					VAC-125
	VAC-126	60				VAC-126	1920				VAC-126	320					VAC-126	5				VAC-126	320				VAC-126	40					VAC-126	80				VAC-126	640				VAC-126	80					VAC-126
	VAC-254				80	VAC-254				640	VAC-254				160		VAC-254				5	VAC-254				40	VAC-254				10		VAC-254				10	VAC-254				160	VAC-254				80		VAC-254
	VAC-255		480			VAC-255		1280			VAC-255		1280				VAC-255		80			VAC-255		640			VAC-255		240				VAC-255		240			VAC-255		1280			VAC-255		320				VAC-255
	VAC-127	240				VAC-127	1920				VAC-127	1280					VAC-127	20				VAC-127	480				VAC-127	80					VAC-127	20				VAC-127	320				VAC-127	120					VAC-127
	VAC-128	120				VAC-128	640				VAC-128	320					VAC-128	5				VAC-128	120				VAC-128	30					VAC-128	40				VAC-128	1280				VAC-128	160					VAC-128
	VAC-256		10			VAC-256		640			VAC-256		320				VAC-256		5			VAC-256		120			VAC-256		60				VAC-256		5			VAC-256		320			VAC-256		240				VAC-256
	VAC-129	120				VAC-129	1280				VAC-129	1280					VAC-129	5				VAC-129	120				VAC-129	60					VAC-129	5				VAC-129	640				VAC-129	160					VAC-129
	VAC-258				120	VAC-258				960	VAC-258				480		VAC-258				40	VAC-258				160	VAC-258				40		VAC-258				30	VAC-258				240	VAC-258				80		VAC-258
	VAC-259		60			VAC-259		640			VAC-259					640	VAC-259		5			VAC-259		60			VAC-259					480	VAC-259		15			VAC-259		320			VAC-259					640	VAC-259
	VAC-260			480		VAC-260			3840		VAC-260					1280	VAC-260			20		VAC-260			160		VAC-260					320	VAC-260			160		VAC-260			1280		VAC-260					960	VAC-260
	VAC-134	120				VAC-134	1920				VAC-134	480					VAC-134	10				VAC-134	240				VAC-134	160					VAC-134	20				VAC-134	640				VAC-134	320					VAC-134
	VAC-135	60				VAC-135	640				VAC-135	320					VAC-135	5				VAC-135	120				VAC-135	20					VAC-135	5				VAC-135	240				VAC-135	80					VAC-135
	VAC-261				60	VAC-261				2560	VAC-261				320		VAC-261				5	VAC-261				60	VAC-261				30		VAC-261				5	VAC-261				240	VAC-261				240		VAC-261
	VAC-262				40	VAC-262				640	VAC-262				240		VAC-262				5	VAC-262				80	VAC-262				20		VAC-262				5	VAC-262				160	VAC-262				80		VAC-262
	VAC-263				40	VAC-263				960	VAC-263				640		VAC-263				15	VAC-263				80	VAC-263				60		VAC-263				40	VAC-263				320	VAC-263				80		VAC-263
	VAC-264				320	VAC-264				1280	VAC-264					2560	VAC-264				15	VAC-264				240	VAC-264					640	VAC-264				30	VAC-264				480	VAC-264					960	VAC-264
	VAC-265				120	VAC-265					VAC-265				960		VAC-265				30	VAC-265					VAC-265				120		VAC-265				40	VAC-265					VAC-265				480		VAC-265
	VAC-266			320		VAC-266			480		VAC-266			160			VAC-266			40		VAC-266			60		VAC-266			30			VAC-266			160		VAC-266			120		VAC-266			60			VAC-266
	VAC-267				480	VAC-267				1280	VAC-267				240		VAC-267				15	VAC-267				80	VAC-267				30		VAC-267				60	VAC-267				160	VAC-267				160		VAC-267
	VAC-269			640		VAC-269			5120		VAC-269			1920			VAC-269			40		VAC-269			640		VAC-269			160			VAC-269			960		VAC-269			1280		VAC-269			640			VAC-269
	VAC-270			320		VAC-270			3840		VAC-270			3840			VAC-270			15		VAC-270			240		VAC-270			80			VAC-270			160		VAC-270			640		VAC-270			640			VAC-270
	VAC-272				160	VAC-272					VAC-272						VAC-272				5	VAC-272					VAC-272						VAC-272				80	VAC-272					VAC-272						VAC-272
	VAC-273				360	VAC-273				1280	VAC-273				640		VAC-273				20	VAC-273				160	VAC-273				80		VAC-273				20	VAC-273				640	VAC-273				320		VAC-273
	VAC-275				120	VAC-275				960	VAC-275				480		VAC-275				15	VAC-275				120	VAC-275				80		VAC-275				120	VAC-275				320	VAC-275				120		VAC-275
	VAC-276				160	VAC-276				1280	VAC-276					3840	VAC-276				5	VAC-276				60	VAC-276					480	VAC-276				80	VAC-276				160	VAC-276					960	VAC-276
	VAC-277				160	VAC-277				2560	VAC-277				2560		VAC-277				15	VAC-277				120	VAC-277				40		VAC-277				80	VAC-277				320	VAC-277				160		VAC-277
	VAC-279				160	VAC-279				2560	VAC-279				640		VAC-279				5	VAC-279				80	VAC-279				30		VAC-279				80	VAC-279				320	VAC-279				160		VAC-279
	VAC-280				5	VAC-280					VAC-280						VAC-280				5	VAC-280					VAC-280						VAC-280				5	VAC-280					VAC-280						VAC-280
	VAC-281				160	VAC-281				1280	VAC-281				960		VAC-281				5	VAC-281				80	VAC-281				40		VAC-281				30	VAC-281				320	VAC-281				160		VAC-281
	VAC-283				120	VAC-283				1280	VAC-283				480		VAC-283				30	VAC-283				320	VAC-283				80		VAC-283				80	VAC-283				480	VAC-283				240		VAC-283
	VAC-284				240	VAC-284				1280	VAC-284					320	VAC-284				5	VAC-284				40	VAC-284					240	VAC-284				15	VAC-284				320	VAC-284					640	VAC-284
	VAC-285			320		VAC-285			480		VAC-285					2560	VAC-285			15		VAC-285			80		VAC-285					640	VAC-285			40		VAC-285			320		VAC-285					960	VAC-285
	VAC-287				160	VAC-287				640	VAC-287					1280	VAC-287				15	VAC-287				240	VAC-287					320	VAC-287				30	VAC-287				240	VAC-287					960	VAC-287
	VAC-289			480		VAC-289			1920		VAC-289			1280			VAC-289			5		VAC-289			120		VAC-289			40			VAC-289			40		VAC-289			240		VAC-289			80			VAC-289
	VAC-290			320		VAC-290			1280		VAC-290			480			VAC-290			30		VAC-290			120		VAC-290			80			VAC-290			160		VAC-290			480		VAC-290			160			VAC-290
	VAC-291			240		VAC-291			2560		VAC-291			1920			VAC-291			5		VAC-291			160		VAC-291			120			VAC-291			40		VAC-291			640		VAC-291			480			VAC-291
	VAC-292			30		VAC-292			640		VAC-292			160			VAC-292			5		VAC-292			120		VAC-292			40			VAC-292			20		VAC-292			640		VAC-292			80			VAC-292
	VAC-294			160		VAC-294			640		VAC-294			160			VAC-294			10		VAC-294			120		VAC-294			40			VAC-294			30		VAC-294			160		VAC-294			80			VAC-294
	VAC-297			480		VAC-297			2560		VAC-297			1920			VAC-297			60		VAC-297			640		VAC-297			640			VAC-297			320		VAC-297			1280		VAC-297			640			VAC-297
	VAC-298			480		VAC-298			5120		VAC-298			1280			VAC-298			80		VAC-298			480		VAC-298			240			VAC-298			240		VAC-298			480		VAC-298			480			VAC-298
	VAC-299			480		VAC-299			1960		VAC-299			960			VAC-299			80		VAC-299			240		VAC-299			160			VAC-299			320		VAC-299			640		VAC-299			640			VAC-299
	VAC-300		80			VAC-300		1280			VAC-300		640				VAC-300		5			VAC-300		120			VAC-300		30				VAC-300		5			VAC-300		160			VAC-300		60				VAC-300
	VAC-301		80			VAC-301		1280			VAC-301		320				VAC-301		10			VAC-301		160			VAC-301		30				VAC-301		10			VAC-301		960			VAC-301		120				VAC-301
	VAC-304			120		VAC-304			480		VAC-304			320			VAC-304			10		VAC-304			60		VAC-304			30			VAC-304			20		VAC-304			240		VAC-304			80			VAC-304
	VAC-305			640		VAC-305			3840		VAC-305			640			VAC-305			30		VAC-305			320		VAC-305			80			VAC-305			120		VAC-305			640		VAC-305			160			VAC-305
	VAC-308			320		VAC-308			2560		VAC-308			640			VAC-308			60		VAC-308			320		VAC-308			120			VAC-308			480		VAC-308			1920		VAC-308			640			VAC-308
	VAC-310			480		VAC-310			640		VAC-310					480	VAC-310			40		VAC-310			80		VAC-310					80	VAC-310			160		VAC-310			240		VAC-310					120	VAC-310
	VAC-312			640		VAC-312			5120		VAC-312			1920			VAC-312			80		VAC-312			480		VAC-312			320			VAC-312			120		VAC-312			960		VAC-312			640			VAC-312
	VAC-314			640		VAC-314			960		VAC-314			480			VAC-314			40		VAC-314			160		VAC-314			80			VAC-314			120		VAC-314			480		VAC-314			80			VAC-314
	VAC-315			320		VAC-315			1920		VAC-315			960			VAC-315			20		VAC-315			320		VAC-315			120			VAC-315			80		VAC-315			640		VAC-315			640			VAC-315
	VAC-318			240		VAC-318			640		VAC-318			240			VAC-318			30		VAC-318			80		VAC-318			40			VAC-318			40		VAC-318			240		VAC-318			80			VAC-318
	VAC-319			120		VAC-319			1280		VAC-319			480			VAC-319			5		VAC-319			80		VAC-319			30			VAC-319			30		VAC-319			240		VAC-319			80			VAC-319
	VAC-320			160		VAC-320			2560		VAC-320					2560	VAC-320			10		VAC-320			640		VAC-320					640	VAC-320			80		VAC-320			640		VAC-320					960	VAC-320
	VAC-322		80			VAC-322		640			VAC-322		640				VAC-322		15			VAC-322		120			VAC-322		80				VAC-322		20			VAC-322		160			VAC-322		120				VAC-322
	VAC-324		80			VAC-324		3840			VAC-324					1920	VAC-324		15			VAC-324		640			VAC-324					960	VAC-324		40			VAC-324		960			VAC-324					960	VAC-324
	VAC-326		160			VAC-326		3840			VAC-326		480				VAC-326		5			VAC-326		120			VAC-326		40				VAC-326		10			VAC-326		240			VAC-326		80				VAC-326
	VAC-327			240		VAC-327			1920		VAC-327			480			VAC-327			10		VAC-327			160		VAC-327			60			VAC-327			320		VAC-327			640		VAC-327			120			VAC-327
	VAC-331		320			VAC-331		960			VAC-331		480				VAC-331		40			VAC-331		120			VAC-331		120				VAC-331		320			VAC-331		640			VAC-331		640				VAC-331
	VAC-333			120		VAC-333			480		VAC-333					3840	VAC-333			5		VAC-333			80		VAC-333					960	VAC-333			5		VAC-333			320		VAC-333					640	VAC-333
	VAC-334			320		VAC-334			480		VAC-334			640			VAC-334			15		VAC-334			120		VAC-334			30			VAC-334			40		VAC-334			160		VAC-334			120			VAC-334
	VAC-336		120			VAC-336		3840			VAC-336		1280				VAC-336		15			VAC-336		640			VAC-336		240				VAC-336		20			VAC-336		1280			VAC-336		640				VAC-336
	VAC-337		120			VAC-337		960			VAC-337		320				VAC-337		15			VAC-337		240			VAC-337		80				VAC-337		120			VAC-337		320			VAC-337		240				VAC-337
	VAC-341			240		VAC-341			960		VAC-341			640			VAC-341			40		VAC-341			160		VAC-341			60			VAC-341			80		VAC-341			960		VAC-341			240			VAC-341
	VAC-343			120		VAC-343			1280		VAC-343			320			VAC-343			20		VAC-343			160		VAC-343			60			VAC-343			60		VAC-343			640		VAC-343			240			VAC-343
	VAC-146	320				VAC-146	3840				VAC-146	1920					VAC-146	15				VAC-146	960				VAC-146	320					VAC-146	160				VAC-146	960				VAC-146	1280					VAC-146
	VAC-147	60				VAC-147	1920				VAC-147	640					VAC-147	15				VAC-147	320				VAC-147	160					VAC-147	80				VAC-147	640				VAC-147	640					VAC-147
	VAC-149	120				VAC-149	2560				VAC-149	1920					VAC-149	10				VAC-149	480				VAC-149	320					VAC-149	320				VAC-149	960				VAC-149	1280					VAC-149
	VAC-151	5				VAC-151	640				VAC-151	120					VAC-151	5				VAC-151	60				VAC-151	30					VAC-151	20				VAC-151	320				VAC-151	120					VAC-151
	VAC-157	5				VAC-157	1280				VAC-157	640					VAC-157	5				VAC-157	160				VAC-157	120					VAC-157	20				VAC-157	960				VAC-157	240					VAC-157
	VAC-158	20				VAC-158	320				VAC-158	160					VAC-158	5				VAC-158	160				VAC-158	20					VAC-158	10				VAC-158	640				VAC-158	320					VAC-158
	VAC-164	60				VAC-164	2560				VAC-164	960					VAC-164	5				VAC-164	480				VAC-164	240					VAC-164	15				VAC-164	1280				VAC-164	640					VAC-164
	VAC-348		60			VAC-348		640			VAC-348		640				VAC-348		5			VAC-348		60			VAC-348		40				VAC-348		15			VAC-348		160			VAC-348		60				VAC-348
	VAC-205	20				VAC-205	1280				VAC-205	640					VAC-205	5				VAC-205	240				VAC-205	60					VAC-205	5				VAC-205	480				VAC-205	160					VAC-205
	VAC-350		160			VAC-350		2560			VAC-350		640				VAC-350		15			VAC-350		1280			VAC-350		240				VAC-350		80			VAC-350		1280			VAC-350		640				VAC-350
	VAC-351		40			VAC-351		960			VAC-351					640	VAC-351		5			VAC-351		60			VAC-351					160	VAC-351		80			VAC-351		240			VAC-351					960	VAC-351
	VAC-352		60			VAC-352		960			VAC-352					2560	VAC-352		5			VAC-352		640			VAC-352					960	VAC-352		30			VAC-352		1920			VAC-352					960	VAC-352
	VAC-357		30			VAC-357		320			VAC-357					3840	VAC-357		5			VAC-357		80			VAC-357					960	VAC-357		40			VAC-357		240			VAC-357					960	VAC-357
	VAC-358		40			VAC-358		1280			VAC-358		240				VAC-358		20			VAC-358		160			VAC-358		120				VAC-358		30			VAC-358		1280			VAC-358		480				VAC-358
	VAC-359		10			VAC-359		1280			VAC-359		160				VAC-359		5			VAC-359		160			VAC-359		40				VAC-359		20			VAC-359		640			VAC-359		120				VAC-359
	VAC-361		160			VAC-361		1280			VAC-361		640				VAC-361		40			VAC-361		160			VAC-361		80				VAC-361		640			VAC-361		640			VAC-361		120				VAC-361
	VAC-362				60	VAC-362				480	VAC-362				320		VAC-362				5	VAC-362				80	VAC-362				30		VAC-362				30	VAC-362				320	VAC-362				320		VAC-362
	VAC-364				60	VAC-364				960	VAC-364				640		VAC-364				10	VAC-364				480	VAC-364				160		VAC-364				30	VAC-364				640	VAC-364				640		VAC-364
	VAC-365				40	VAC-365				320	VAC-365					2560	VAC-365				5	VAC-365				30	VAC-365					960	VAC-365				15	VAC-365				320	VAC-365					640	VAC-365
	VAC-367				60	VAC-367				1920	VAC-367				320		VAC-367				10	VAC-367				480	VAC-367				160		VAC-367				20	VAC-367				320	VAC-367				160		VAC-367
	VAC-369				160	VAC-369				1280	VAC-369				640		VAC-369				10	VAC-369				60	VAC-369				30		VAC-369				80	VAC-369				640	VAC-369				120		VAC-369
	VAC-370				640	VAC-370				1280	VAC-370					3840	VAC-370				60	VAC-370				120	VAC-370					640	VAC-370				320	VAC-370				640	VAC-370					960	VAC-370
	VAC-371				960	VAC-371				2560	VAC-371				960		VAC-371				30	VAC-371				120	VAC-371				60		VAC-371				240	VAC-371				480	VAC-371				240		VAC-371
	VAC-372				30	VAC-372				640	VAC-372				80		VAC-372				5	VAC-372				120	VAC-372				30		VAC-372				40	VAC-372				480	VAC-372				160		VAC-372
	VAC-373					VAC-373				480	VAC-373				320		VAC-373					VAC-373				40	VAC-373				20		VAC-373					VAC-373				480	VAC-373				320		VAC-373
	VAC-374				80	VAC-374				1280	VAC-374				480		VAC-374				5	VAC-374				240	VAC-374				60		VAC-374				30	VAC-374				640	VAC-374				160		VAC-374
	VAC-377				40	VAC-377				480	VAC-377				320		VAC-377				5	VAC-377				60	VAC-377				15		VAC-377				10	VAC-377				640	VAC-377				80		VAC-377
	VAC-378					VAC-378					VAC-378						VAC-378					VAC-378					VAC-378						VAC-378					VAC-378					VAC-378						VAC-378
	VAC-379				60	VAC-379				1280	VAC-379				640		VAC-379				5	VAC-379				60	VAC-379				60		VAC-379				10	VAC-379				160	VAC-379				120		VAC-379
	VAC-381				40	VAC-381				960	VAC-381				240		VAC-381				5	VAC-381				160	VAC-381				30		VAC-381				5	VAC-381				320	VAC-381				640		VAC-381
	VAC-382					VAC-382					VAC-382						VAC-382					VAC-382					VAC-382						VAC-382					VAC-382					VAC-382						VAC-382
	VAC-383				60	VAC-383				1280	VAC-383				960		VAC-383				5	VAC-383				160	VAC-383				80		VAC-383				15	VAC-383				240	VAC-383				240		VAC-383
	VAC-386				80	VAC-386					VAC-386					960	VAC-386				20	VAC-386					VAC-386					640	VAC-386				30	VAC-386					VAC-386					640	VAC-386
	VAC-389				80	VAC-389				640	VAC-389				640		VAC-389				5	VAC-389				80	VAC-389				20		VAC-389				40	VAC-389				640	VAC-389				160		VAC-389
	VAC-390				60	VAC-390				1960	VAC-390				480		VAC-390				5	VAC-390				240	VAC-390				40		VAC-390				40	VAC-390				640	VAC-390				160		VAC-390
	VAC-392				120	VAC-392				160	VAC-392				480		VAC-392				15	VAC-392				160	VAC-392				60		VAC-392				60	VAC-392				480	VAC-392				160		VAC-392
	VAC-398				80	VAC-398				960	VAC-398				960		VAC-398				5	VAC-398				120	VAC-398				40		VAC-398				40	VAC-398				640	VAC-398				320		VAC-398
	VAC-401				240	VAC-401				960	VAC-401				320		VAC-401				5	VAC-401				120	VAC-401				20		VAC-401				20	VAC-401				240	VAC-401				80		VAC-401
	VAC-402		160			VAC-402		640			VAC-402					3840	VAC-402		15			VAC-402		120			VAC-402					960	VAC-402		160			VAC-402		240			VAC-402					960	VAC-402
	VAC-405		40			VAC-405		1280			VAC-405		480				VAC-405		5			VAC-405		120			VAC-405		40				VAC-405		40			VAC-405		640			VAC-405		160				VAC-405
	VAC-407		30			VAC-407		480			VAC-407		80				VAC-407		10			VAC-407		120			VAC-407		40				VAC-407		20			VAC-407		120			VAC-407		30				VAC-407
	VAC-408		60			VAC-408		960			VAC-408		320				VAC-408		20			VAC-408		240			VAC-408		80				VAC-408		40			VAC-408		640			VAC-408		240				VAC-408
	VAC-409		40			VAC-409		160			VAC-409		60				VAC-409		5			VAC-409		40			VAC-409		20				VAC-409		5			VAC-409		60			VAC-409		80				VAC-409
	VAC-410		240			VAC-410		1920			VAC-410		1280				VAC-410		10			VAC-410		640			VAC-410		640				VAC-410		60			VAC-410		640			VAC-410		640				VAC-410
	VAC-412		160			VAC-412		640			VAC-412		160				VAC-412		10			VAC-412		120			VAC-412		60				VAC-412		60			VAC-412		320			VAC-412		160				VAC-412
	VAC-414		320			VAC-414		480			VAC-414					1920	VAC-414		60			VAC-414		160			VAC-414					640	VAC-414		120			VAC-414		320			VAC-414					960	VAC-414
	VAC-415		80			VAC-415		320			VAC-415		240				VAC-415		15			VAC-415		40			VAC-415		30				VAC-415		30			VAC-415		80			VAC-415		40				VAC-415
	VAC-416				480	VAC-416				2560	VAC-416				1920		VAC-416				5	VAC-416				80	VAC-416				40		VAC-416				80	VAC-416				320	VAC-416				240		VAC-416
	VAC-417		30			VAC-417		120			VAC-417		60				VAC-417		5			VAC-417		40			VAC-417		40				VAC-417		20			VAC-417		120			VAC-417		40				VAC-417
	VAC-418		640			VAC-418		960			VAC-418		640				VAC-418		120			VAC-418		240			VAC-418		160				VAC-418		160			VAC-418		960			VAC-418		480				VAC-418
	VAC-419		320			VAC-419		1280			VAC-419		640				VAC-419		20			VAC-419		120			VAC-419		60				VAC-419		80			VAC-419		640			VAC-419		320				VAC-419
	VAC-421		60			VAC-421		640			VAC-421		160				VAC-421		20			VAC-421		240			VAC-421		80				VAC-421		160			VAC-421		640			VAC-421		240				VAC-421
	VAC-422		320			VAC-422		960			VAC-422		960				VAC-422		20			VAC-422		160			VAC-422		80				VAC-422		60			VAC-422		240			VAC-422		160				VAC-422
	VAC-423		160			VAC-423		2560			VAC-423					1920	VAC-423		5			VAC-423		160			VAC-423					480	VAC-423		160			VAC-423		320			VAC-423					640	VAC-423
	VAC-425		160			VAC-425		480			VAC-425		320				VAC-425		60			VAC-425		120			VAC-425		120				VAC-425		80			VAC-425		640			VAC-425		160				VAC-425
	VAC-432				160	VAC-432				960	VAC-432				640		VAC-432				40	VAC-432				960	VAC-432				160		VAC-432				320	VAC-432				1920	VAC-432				960		VAC-432
	VAC-230	120				VAC-230	1280				VAC-230	640					VAC-230	5				VAC-230	160				VAC-230	120					VAC-230	15				VAC-230	640				VAC-230	320					VAC-230
[truncated: 39 more columns]

## Sheet: Figure 6
Figure 6.		3D3wk							3D3mo
		Short 2x BNT162b2 + BNT162b2/mRNA-1273								Short 2x BNT162b2 + BNT162b2/mRNA-1273
		D614G	BA.1	BA.2	BA.5	BQ.1.1	XBB.1.5			D614G	BA.1	BA.2	BA.5	BQ.1.1	XBB.1.5
VAC-001		480	80	320	160	15	15	VAC-001		160	10	30	15	5	5
VAC-002		1920	480	480	320	80	40	VAC-002		960	240	240	80	40	30
VAC-005		1280	240	960	160	20	10	VAC-005		320	120	160	60	5	5
VAC-009		960	240	240	160	30	20	VAC-009		240	30	80	60	10	5
VAC-010		3840	960	2560	320	60	80	VAC-010		1280	160	480	240	20	30
VAC-011		1920	960	1920	960	80	40	VAC-011		640	120	320	480	40	5
VAC-017		1280	320	240	240	30	40	VAC-017		1280	120	240	120	20	30
VAC-025		3840	1920	3840	480	320	320	VAC-025		5120	1280	1920	480	240	240
VAC-028		1920	240	240	240	40	20	VAC-028		640	120	240	160	20	15
VAC-035		480	240	120	60	20	15	VAC-035		240	60	80	40	5	5
VAC-044		2560	960	2560	960	240	160	VAC-044		2560	640	960	640	60	60
VAC-050								VAC-050		480	160	320	240	10	5
VAC-072		1920	960	1280	640	60	60	VAC-072		1280	240	320	240	40	15
VAC-075		1920	120	480	240	30	30	VAC-075		640	80	240	160	20	15
VAC-079		1920	240	480	160	40	40	VAC-079		480	40	160	60	5	5
VAC-081		1920	640	480	320	40	40	VAC-081		1280	240	480	160	20	30
VAC-089		1920	320	320	640	40	60	VAC-089		640	30	640	640	10	15
VAC-093		1920	480	3840	1920	80	60	VAC-093		1920	240	640	480	30	30
VAC-097		1920	320	1280	240	120	120	VAC-097		1280	80	480	60	30	60
VAC-099		2560	480	2560	1280	120	120	VAC-099		1280	160	320	320	60	40
VAC-109		3840	960	2560	1280	80	40	VAC-109		1920	480	960	480	20	15
VAC-110		1280	120	480	640	80	30	VAC-110		320	40	80	120	40	15
VAC-122		2560	1280	640	960	120	120	VAC-122		2560	120	640	1280	80	40
VAC-123		3840	640	960	480	80	80	VAC-123		960	240	640	320	60	40
VAC-124		2560	640	480	480	60	40	VAC-124		640	40	160	160	5	15
VAC-125		960	320	480	320	60	40	VAC-125		1280	160	320	240	15	15
VAC-126		1920	320	640	320	40	20	VAC-126		320	40	80	160	5	5
VAC-127		1920	480	320	320	30	60	VAC-127		1280	80	120	320	30	20
VAC-128		640	120	1280	320	10	10	VAC-128		320	30	160	160	5	5
VAC-129		1280	120	640	160	15	40	VAC-129		1280	60	160	60	5	15
VAC-134		1920	240	640	320	60	40	VAC-134		480	160	320	160	10	15
VAC-135		640	120	240	320	30	5	VAC-135		320	20	80	80	5	5
VAC-146		3840	960	960	1920	240	240	VAC-146		1920	320	1280	640	240	120
VAC-147		1920	320	640	1280	120	80	VAC-147		640	160	640	160	15	30
VAC-149		2560	480	960	1280	120	60	VAC-149		1920	320	1280	1280	60	40
VAC-151		640	60	320	160	40	5	VAC-151		120	30	120	60	10	5
VAC-157		1280	160	960	480	30	20	VAC-157		640	120	240	320	15	10
VAC-158		320	160	640	640	20	20	VAC-158		160	20	320	80	5	5
VAC-164		2560	480	1280	960	120	80	VAC-164		960	240	640	320	20	30
VAC-205		1280	240	480	320	15	15	VAC-205		640	60	160	40	5	5
VAC-230		1280	160	640	320	30	40	VAC-230		640	120	320	240	15	15
		Long 2x BNT162b2 + BNT162b2/mRNA-1273								Long 2x BNT162b2 + BNT162b2/mRNA-1273
		D614G	BA.1	BA.2	BA.5	BQ.1.1	XBB.1.5			D614G	BA.1	BA.2	BA.5	BQ.1.1	XBB.1.5
VAC-255		1280	640	1280	160	80	120	VAC-255		1280	240	320	160	30	40
VAC-256		640	120	320	160	30	15	VAC-256		320	60	240	40	10	10
VAC-259		640	60	320	120	5	5	VAC-300		640	30	60	20	5	5
VAC-300		1280	120	160	60	15	20	VAC-301		320	30	120	80	10	5
VAC-301		1280	160	960	120	60	20	VAC-322		640	80	120	40	10	10
VAC-322		640	120	160	120	20	20	VAC-326		480	40	80	30	10	20
VAC-324		3840	640	960	640	80	80	VAC-331		480	120	640	320	20	5
VAC-326		3840	120	240	320	20	40	VAC-336		1280	240	640	480	80	120
VAC-331		960	120	640	320	30	30	VAC-337		320	80	240	60	10	5
VAC-336		3840	640	1280	480	240	30	VAC-348		640	40	60	30	20	5
VAC-337		960	240	320	160	30	10	VAC-350		640	240	640	640	40	40
VAC-348		640	60	160	80	15	15	VAC-358		240	120	480	80	15	15
VAC-350		2560	1280	1280	1280	320	240	VAC-359		160	40	120	60	15	5
VAC-351		960	60	240	160	80	30	VAC-361		640	80	120	160	10	10
VAC-352		960	640	1920	480	120	120	VAC-405		480	40	160	80	5	5
VAC-357		320	80	240	60	5	15	VAC-407		80	40	30	20	15	5
VAC-358		1280	160	1280	640	80	60	VAC-408		320	80	240	240	20	30
VAC-359		1280	160	640	240	30	40	VAC-409		60	20	80	20	10	5
VAC-361		1280	160	640	160	40	80	VAC-410		1280	640	640	240	120	120
VAC-402		640	120	240	80	15	15	VAC-412		160	60	160	20	10	10
VAC-405		1280	120	640	240	15	30	VAC-415		240	30	40	80	10	10
VAC-407		480	120	120	80	15	15	VAC-417		60	40	40	15	15	5
VAC-408		960	240	640	320	60	40	VAC-418		640	160	480	320	40	10
VAC-409		160	40	60	40	10	10	VAC-419		640	60	320	80	20	15
VAC-410		1920	640	640	320	120	60	VAC-421		160	80	240	160	20	5
VAC-412		640	120	320	120	20	15	VAC-422		960	80	160	160	20	10
VAC-414		480	160	320	160	60	30	VAC-425		320	120	160	40	5	5
VAC-415		320	40	80	60	15	10
VAC-417		120	40	120	60	40	5
VAC-418		960	240	960	960	60	40
VAC-419		1280	120	640	240	40	30
VAC-421		640	240	640	320	30	20
VAC-422		960	160	240	160	40	15
VAC-423		2560	160	320	80	60	15
VAC-425		480	120	640	80	10	15
		2x mRNA-1273 + BNT162b2/mRNA-1273								2x mRNA-1273 + BNT162b2/mRNA-1273
		D614G	BA.1	BA.2	BA.5	BQ.1.1	XBB.1.5			D614G	BA.1	BA.2	BA.5	BQ.1.1	XBB.1.5
VAC-233		640	120	960	80	20	15	VAC-236		960	240	320	320	60	20
VAC-236		5120	320	480	480	120	40	VAC-266		160	30	60	40	5	5
VAC-248		1280	320	1280	240	160	60	VAC-269		1920	160	640	120	60	10
VAC-260		3840	160	1280	320	30	40	VAC-270		3840	80	640	160	60	40
VAC-266		480	60	120	160	15	5	VAC-289		1280	40	80	40	5	5
VAC-269		5120	640	1280	640	160	40	VAC-290		480	80	160	160	15	20
VAC-270		3840	240	640	160	80	80	VAC-291		1920	120	480	160	10	10
VAC-285		480	80	320	120	40	15	VAC-292		160	40	80	40	10	5
VAC-289		1920	120	240	160	40	30	VAC-294		160	40	80	60	5	5
VAC-290		1280	120	480	640	30	30	VAC-297		1920	640	640	640	120	80
VAC-291		2560	160	640	160	30	30	VAC-298		1280	240	480	640	60	60
VAC-292		640	120	640	80	30	60	VAC-299		960	160	640	480	40	20
VAC-294		640	120	160	160	30	30	VAC-304		320	30	80	60	10	5
VAC-297		2560	640	1280	960	160	120	VAC-305		640	80	160	80	60	30
VAC-298		5120	480	480	1280	120	160	VAC-308		640	120	640	640	80	40
VAC-299		1960	240	640	320	60	30	VAC-312		1920	320	640	640	40	20
VAC-304		480	60	240	320	15	5	VAC-314		480	80	120	80	20	15
VAC-305		3840	320	640	640	80	80	VAC-315		960	120	640	160	10	10
VAC-308		2560	320	1920	1920	160	120	VAC-318		240	40	80	60	10	20
VAC-310		640	80	240	320	15	20	VAC-319		480	30	80	160	15	10
VAC-312		5120	480	960	1280	120	60	VAC-327		480	60	120	120	20	15
VAC-314		960	160	240	480	30	40	VAC-334		640	30	120	80	15	30
VAC-315		1920	320	640	320	60	60	VAC-341		640	60	240	160	30	20
VAC-318		640	80	240	320	40	30	VAC-343		320	60	240	160	20	15
VAC-319		1280	80	240	640	20	30
VAC-320		2560	640	640	960	80	60
VAC-327		1920	160	640	640	60	120
VAC-333		480	80	320	640	15	20
VAC-334		480	120	160	80	60	30
VAC-341		960	160	960	160	40	40
VAC-343		1280	160	640	1280	80	40
		ChAdOx1 + 2x BNT162b2/mRNA-1273								ChAdOx1 + 2x BNT162b2/mRNA-1273
		D614G	BA.1	BA.2	BA.5	BQ.1.1	XBB.1.5			D614G	BA.1	BA.2	BA.5	BQ.1.1	XBB.1.5
VAC-238		1960	60	240	240	60	15	VAC-238		240	15	40	40	30	5
VAC-240		960	80	640	320	60	10	VAC-240		320	30	320	160	20	5
VAC-247		640	120	320	60	20	15	VAC-253		80	10	160	20	5	5
VAC-251		5120	320	640	320	120	120	VAC-254		160	10	80	80	5	5
VAC-253		160	60	320	60	15	20	VAC-258		480	40	80	20	5	5
VAC-254		640	40	160	160	15	20	VAC-261		320	30	240	80	5	5
VAC-258		960	160	240	80	15	15	VAC-262		240	20	80	40	5	5
VAC-261		2560	60	240	160	15	15	VAC-263		640	60	80	80	10	5
VAC-262		640	80	160	160	30	15	VAC-265		960	120	480	480	30	80
VAC-263		960	80	320	160	40	10	VAC-267		240	30	160	60	30	5
VAC-264		1280	240	480	160	60	30	VAC-273		640	80	320	120	15	15
VAC-265								VAC-275		480	80	120	80	5	5
VAC-267		1280	80	160	80	30	15	VAC-277		2560	40	160	80	15	15
VAC-272		1280	240	1280	320	80	80	VAC-279		640	30	160	160	5	5
VAC-273		1280	160	640	320	40	30	VAC-281		960	40	160	40	5	5
VAC-275		960	120	320	320	20	15	VAC-283		480	80	240	240	30	40
VAC-276		1280	60	160	160	30	15	VAC-362		320	30	320	40	15	5
VAC-277		2560	120	320	160	60	30	VAC-364		640	160	640	480	15	5
VAC-279		2560	80	320	240	10	10	VAC-367		320	160	160	320	20	10
VAC-280		640	320	320	320	30	80	VAC-369		640	30	120	240	15	5
VAC-281		1280	80	320	80	10	10	VAC-371		960	60	240	320	30	5
VAC-283		1280	320	480	640	60	80	VAC-372		80	30	160	40	5	5
VAC-284		1280	40	320	120	40	30	VAC-373		320	20	320	40	5	5
VAC-287		640	240	240	160	60	80	VAC-374		480	60	160	80	5	15
VAC-362		480	80	320	160	20	15	VAC-377		320	15	80	160	5	5
VAC-364		960	480	640	320	40	40	VAC-379		640	60	120	240	5	10
VAC-365		320	30	320	160	5	5	VAC-381		240	30	640	40	10	5
VAC-367		1920	480	320	640	60	30	VAC-383		960	80	240	160	30	40
VAC-369		1280	60	640	240	20	5	VAC-389		640	20	160	40	10	10
VAC-370		1280	120	640	320	40	20	VAC-390		480	40	160	80	15	15
VAC-371		2560	120	480	240	40	30	VAC-392		480	60	160	80	5	10
VAC-372		640	120	480	160	20	20	VAC-398		960	40	320	80	5	5
VAC-373		480	40	480	80	15	5	VAC-401		320	20	80	60	10	5
VAC-374		1280	240	640	160	15	30	VAC-416		1920	40	240	240	40	10
VAC-377		480	60	640	160	15	20	VAC-432		640	160	960	40	10	15
VAC-379		1280	60	160	80	5	5
VAC-381		960	160	320	160	30	20
VAC-383		1280	160	240	320	30	60
VAC-389		640	80	640	120	20	15
VAC-390		1960	240	640	320	40	40
VAC-392		160	160	480	160	15	20
VAC-398		960	120	640	120	30	15
VAC-401		960	120	240	120	20	20
VAC-416		2560	80	320	240	40	20
VAC-432		960	960	1920	160	40	20

## Sheet: Figure 7
Figure 7
	Fig 7.a	D614G					Omicron BA.1					Omicron BA.2					Omicron BA.5					Omicron BQ.1.1					Omicron XBB.1.5
		2D6mo	3D3wk	3D3mo	inf 3D6mo		2D6mo	3D3wk	3D3mo	inf 3D6mo		2D6mo	3D3wk	3D3mo	inf 3D6mo		2D6mo	3D3wk	3D3mo	inf 3D6mo		2D6mo	3D3wk	3D3mo	inf 3D6mo		2D6mo	3D3wk	3D3mo	inf 3D6mo
VAC-002		40	1920	960	3840		10	480	240	640		20	480	240	1920		15	320	80	480		5	80	40	160		5	40	30	80
VAC-005		40	1280	320	1280		15	240	120	960		30	960	160	960		40	160	60	320		5	20	5	120		5	10	5	80
VAC-010		320	3840	1280	1920		10	960	160	1920		30	2560	480	1920		20	320	240	960		5	60	20	240		5	80	30	160
VAC-035		40	480	240	1920		5	240	60	240		5	120	80	1280		10	60	40	640		5	20	5	30		5	15	5	80
VAC-122		120	2560	2560	3840		160	1280	120	1280		60	640	640	960		40	960	1280	1920		5	120	80	480		5	120	40	320
VAC-123		40	3840	960	3840		5	640	240	960		5	960	640	960		5	480	320	1280		5	80	60	160		5	80	40	120
VAC-125		160	960	1280	3840		15	320	160	640		20	480	320	640		30	320	240	1920		5	60	15	480		5	40	15	160
VAC-127		240	1920	1280	2560		20	480	80	1280		20	320	120	1280		30	320	320	1280		5	30	30	320		5	60	20	320
VAC-129		120	1280	1280	3840		5	120	60	1280		5	640	160	960		15	160	60	1920		5	15	5	320		5	40	15	240
VAC-135		60	640	320	320		5	120	20	30		5	240	80	160		15	320	80	240		5	30	5	5		5	5	5	5
VAC-147		60	1920	640	1280		15	320	160	480		80	640	640	960		80	1280	160	960		5	120	15	80		5	80	30	60
VAC-157		5	1280	640	3840		5	160	120	960		20	960	240	1920		10	480	320	1280		5	30	15	80		5	20	10	240
	Fig 7.b	D614G				Omicron BA.1				Omicron BA.2				Omicron BA.5				Omicron BQ.1.1				Omicron XBB.1.5
		2D6mo	3D3wk	inf 3D3mo		2D6mo	3D3wk	inf 3D3mo		2D6mo	3D3wk	inf 3D3mo		2D6mo	3D3wk	inf 3D3mo		2D6mo	3D3wk	inf 3D3mo		2D6mo	3D3wk	inf 3D3mo
VAC-233		20	640	1280		5	120	320		5	960	960		5	80	160		5	20	60		5	15	15
VAC-247		120	640	3840		15	120	480		10	320	960		20	60	960		5	20	160		5	15	30
VAC-248		320	1280	640		40	320	160		640	1280	960		80	240	160		10	160	60		5	60	20
VAC-251		120	5120	2560		5	320	960		10	640	640		5	320	320		5	120	120		5	120	160
VAC-259		60	640	640		5	60	480		15	320	640		5	120	640		5	5	40		5	5	20
VAC-260		480	3840	2560		20	160	640		160	1280	960		40	320	640		5	30	120		5	40	240
VAC-264		320	1280	3840		15	240	960		30	480	960		20	160	960		5	60	320		5	30	160
VAC-276		160	1280	2560		5	60	640		80	160	960		15	160	320		5	30	40		5	15	80
VAC-284		240	1280	1280		5	40	320		15	320	960		15	120	240		5	40	60		5	30	60
VAC-285		320	480	2560		15	80	640		40	320	960		20	120	640		5	40	120		5	15	80
VAC-287		160	640	1960		15	240	640		30	240	960		15	160	960		15	60	320		5	80	320
VAC-310		480	640	480		40	80	60		160	240	160		120	320	160		5	15	15		5	20	10
VAC-320		160	2560	3840		10	640	960		80	640	640		80	960	960		5	80	120		5	60	240
VAC-324		80	3840	480		15	640	80		40	960	120		15	640	20		5	80	10		5	80	5
VAC-333		120	480	320		5	80	240		5	320	640		40	640	640		5	15	60		5	20	60
VAC-351		40	960	2560		5	60	960		80	240	960		30	160	960		5	80	120		5	30	480
VAC-352		60	960	3840		5	640	960		30	1920	960		15	480	960		20	120	160		5	120	320
VAC-357		30	320	3840		5	80	960		40	240	960		20	60	640		5	5	40		5	15	120
VAC-365		40	320	3840		5	30	640		15	320	960		15	160	960		5	5	120		5	5	160
VAC-370		640	1280	960		60	120	640		320	640	640		240	320	640		30	40	40		5	20	20
VAC-402		160	640	1920		15	120	640		160	240	960		20	80	480		5	15	240		5	15	240
VAC-414		320	480	1920		60	160	480		120	320	640		80	160	960		10	60	80		20	30	40
VAC-423		160	2560	3840		5	160	960		160	320	960		15	80	960		5	60	160		5	15	120

## Sheet: Supplementary figure 1
Supplementary Figure 1.
		S1 PCR pos. and sero pos.			N PCR pos. and sero pos.				S1 PCR pos. and sero neg.			N PCR pos. and sero neg.				S1 PCR neg. and sero pos.			N PCR neg. and sero pos.				S1 PCR neg. and sero neg.			N PCR neg. and sero neg.
			3D3wk	3D3mo		3D3wk	3D3mo			3D3wk	3D3mo		3D3wk	3D3mo			3D3wk	3D3mo		3D3wk	3D3mo			3D3wk	3D3mo		3D3wk	3D3mo
		VAC-231	131	122		1	17		VAC-003	75	29		1	1		VAC-007	148	134		1	11		VAC-001	108	62		1	1
		VAC-235	126	125		13	50		VAC-233	130	118		1	8		VAC-245	147	126		1	38		VAC-002	147	135		26	24
		VAC-242	126	156		4	28		VAC-020	186	168		1	1		VAC-313	143	141		1	60		VAC-004	141	91		8	8
		VAC-041	114	126		1	81		VAC-104	138	70		1	1		VAC-360	111	81		20	36		VAC-005	112	62		6	4
		VAC-077	126	137		5	72		VAC-112	145	123		3	1		VAC-364	120	131		1	1		VAC-232	145	114		10	9
		VAC-246	123	138		1	1		VAC-276	128	133		1	8		VAC-370	106	101		1	56		VAC-006	136	71		1	2
		VAC-247	120	144		1	22		VAC-323		122			28		VAC-386		166			84		VAC-008	117	102		1	1
		VAC-249	119	125		1	11		VAC-324	150	84		1	1		VAC-401	106	113		1	4		VAC-009	103	61		1	1
		VAC-251	169	160		1	26		VAC-174	133	131		24	29		VAC-414	102	120		1	11		VAC-010	158	105		2	3
		VAC-259	96	134		2	6		VAC-194	119	97		3	4									VAC-011	142	92		1	1
		VAC-260	155	152		4	20																VAC-234	118	86		1	1
		VAC-264	121	145		18	79																VAC-012	146	106		1	1
		VAC-272	151	145		1	1																VAC-013	95	61		1	2
		VAC-278	110	161		1	13																VAC-014	202	194		1	1
		VAC-284	120	142		4	14																VAC-015	137	106		6	6
		VAC-285	121	153		2	15																VAC-016	201	184		1	1
		VAC-287	101	140		1	21																VAC-017	138	109		3	1
		VAC-295		135			16																VAC-018	118	98		1	2
		VAC-296	126	125		2	37																VAC-019	181	159		1	1
		VAC-306	145	154		1	2																VAC-236	144	119		1	1
		VAC-311	125	122		1	9																VAC-237	95			1
		VAC-320	145	158		1	47																VAC-238	103	38		1	3
		VAC-328	140	152		2	55																VAC-021	197	171		1	1
		VAC-329	127	144		1	24																VAC-022	140	122		6	6
		VAC-333	125	129		2	22																VAC-023	85	44		1	1
		VAC-340	100	140		1	10																VAC-024	150	128		6	4
		VAC-342	98	129		1	31																VAC-025	149	150		2	5
		VAC-345	101	87		1	89																VAC-026	131			4
		VAC-154	98	79		4	61																VAC-027	113	52		1	1
		VAC-155	116	110		2	89																VAC-028	153	129		1	1
		VAC-351	116	150		1	9																VAC-240	124	99		1	1
		VAC-352	118	136		1	3																VAC-029	143	99		1	1
		VAC-220	136	124		13	77																VAC-030	134	106		1	1
		VAC-354	117	138		57	56																VAC-031	151	126		2	1
		VAC-355	71	70		1	10																VAC-032	110	78		3	3
		VAC-357	65	95		4	36																VAC-033	145	120		1	1
		VAC-363	100	100		1	9																VAC-034	135	131		1	1
		VAC-365	85	130		2	28																VAC-035	120	64		1	1
		VAC-366	84	123		5	47																VAC-036	119	77		1	1
		VAC-380	95	78		2	23																VAC-037	137	130		1	6
		VAC-394	105	126		8	18																VAC-038	136			4
		VAC-399	157	197		1	96																VAC-039	109	63		2	2
		VAC-400	146	129		2	37																VAC-040	156	129		1	2
		VAC-402	103	140		1	53																VAC-042	152	143		11	8
		VAC-406	92	103		2	38																VAC-043	145	105		1	1
		VAC-411	107	96		3	109																VAC-044	133	128		2	3
		VAC-420	107	131		1	16																VAC-045	128	102		4	4
		VAC-423	142	157		1	80																VAC-046	154	128		2	2
		VAC-429	112	115		1	75																VAC-047	125	115		1	1
		VAC-431	113	144		1	33																VAC-048	121	77		1	1
																							VAC-049	128	115		1	1
																							VAC-050	104	70		3	2
																							VAC-051	143	124		1	1
																							VAC-052	121	75		1	2
																							VAC-053	154	123		3	7
																							VAC-054	140	132		2	3
																							VAC-055	142	116		1	1
																							VAC-056	145	102		1	1
																							VAC-057	131	88		1	1
																							VAC-058	101	64		1	1
																							VAC-059	147	118		1	1
																							VAC-060	127	86		2	2
																							VAC-061	149	136		1	1
																							VAC-062	120	88		1	1
																							VAC-063	147	103		1	2
																							VAC-064	137	119		1	1
																							VAC-065	131	117		3	3
																							VAC-066	151	147		1	1
																							VAC-067	120			1
																							VAC-068	140	119		4	4
																							VAC-244	118			1
																							VAC-069	154	130		1	1
																							VAC-070	101			3
																							VAC-071	137	88		6	7
																							VAC-072	145	112		14	12
																							VAC-073	145	124		5	2
																							VAC-074	119	84		1	1
																							VAC-075	113	94		1	1
																							VAC-076	139			1
																							VAC-078	131	124		1	1
																							VAC-079	137	90		1	1
																							VAC-080		122			4
																							VAC-081	150	139		1	1
																							VAC-082	146	126		3	2
																							VAC-083		100			1
																							VAC-084	113	59		1	1
																							VAC-085	119	102		1	1
																							VAC-086	126	66		1	1
																							VAC-087	136	116		2	3
																							VAC-088	133	85		2	1
																							VAC-089	134	76		1	1
																							VAC-090	138	108		1	1
																							VAC-091	130	102		3	5
																							VAC-092	143	86		1	1
																							VAC-093	142	127		2	3
																							VAC-094	143	116		1	1
																							VAC-095	148	104		1	1
																							VAC-096	135	92		1	1
																							VAC-097	131	108		1	2
																							VAC-098	148	119		3	2
																							VAC-248	146	135		1	1
																							VAC-099	135	96		2	3
																							VAC-100	140	132		1	1
																							VAC-101	128			1
																							VAC-102	142			1
																							VAC-250	136	119		6	2
																							VAC-103	69	56		1	3
																							VAC-105	146	132		1	1
																							VAC-106	97	73		1	1
																							VAC-107	103	80		1	1
																							VAC-108	120	87		1	1
																							VAC-109	154	133		1	1
																							VAC-110	117	96		1	1
																							VAC-111	126	111		1	1
																							VAC-113	137	116		1	1
																							VAC-114	146	124		1	1
																							VAC-115	140	76		1	1
																							VAC-116	151	133		1	1
																							VAC-117	100	62		1	1
																							VAC-118	91	71		1	1
																							VAC-252		84			1
																							VAC-253	100	72		1	1
																							VAC-119	148	127		1	1
																							VAC-120		102			9
																							VAC-121	127	89		1	1
																							VAC-122	158	142		5	4
																							VAC-123	130	114		9	8
																							VAC-124	142	94		1	4
																							VAC-125	112	108		3	4
																							VAC-126	125	79		1	1
																							VAC-254	103	65		5	1
																							VAC-255	117	90		6	5
																							VAC-127	134	115		4	3
																							VAC-128	107	46		3	4
																							VAC-256	129	100		1	1
																							VAC-129	143	123		1	1
																							VAC-130	137	118		4	4
																							VAC-131	161	113		3	1
																							VAC-132	126			1
																							VAC-133		84			1
																							VAC-258	140	107		1	1
																							VAC-134	134	104		1	1
																							VAC-135	86	50		1	1
																							VAC-261	110	44		4	1
																							VAC-262	115	86		1	1
																							VAC-263	121	93		9	9
																							VAC-265		117			8
																							VAC-266	93	51		1	1
																							VAC-267	130	90		2	1
																							VAC-268		45			1
																							VAC-269	141	110		13	9
																							VAC-270	158	150		1	1
																							VAC-271	118	68		3	3
																							VAC-273	118	94		1	1
																							VAC-275	113	73		1	1
																							VAC-277	152	106		1	1
																							VAC-279	123	93		1	1
																							VAC-280	152	139		5	5
																							VAC-281	113	85		1	1
																							VAC-282	98			15
																							VAC-283	139	119		1	2
																							VAC-288	168	145		3	1
																							VAC-289	145	120		1	1
																							VAC-290	139	108		1	1
																							VAC-291	122	97		1	1
																							VAC-292	135	92		1	1
																							VAC-294	148	102		1	1
																							VAC-297	155	153		1	1
																							VAC-298	159	158		1	1
																							VAC-299	153	139		1	1
																							VAC-300	118	67		1	1
																							VAC-301	112	65		4	4
																							VAC-302		68			1
																							VAC-303	95	66		4	3
																							VAC-304	105	79		2	1
																							VAC-305	136	91		4	3
																							VAC-307	118	104		1	1
																							VAC-308	130	101		1	1
																							VAC-309	133	98		1	1
																							VAC-310	119	81		2	3
																							VAC-312	148	133		1	1
																							VAC-314	126	76		1	1
																							VAC-315	117	81		1	1
																							VAC-316	101	79		2	2
																							VAC-318	125	80		2	2
																							VAC-319	100	59		1	1
																							VAC-321		114			1
																							VAC-322	103	86		1	1
																							VAC-325		75			1
																							VAC-326	139	82		1	1
																							VAC-327	107	67		2	2
																							VAC-330		117			1
																							VAC-331	108	103		4	6
																							VAC-332		93			1
																							VAC-334	97	63		3	4
																							VAC-335		107			1
																							VAC-336	138	124		8	8
																							VAC-337	145	120		4	4
																							VAC-338	110	76		3	3
																							VAC-339		40			1
																							VAC-341	144	108		1	1
																							VAC-343	126	98		1	1
																							VAC-344	130	97		1	1
																							VAC-136	167	163		2	2
																							VAC-137	132	104		3	1
																							VAC-138	143	131		1	1
																							VAC-139	135	78		7	9
																							VAC-140	135	107		1	1
																							VAC-141	146	92		3	6
																							VAC-142	126	120		1	1
																							VAC-143	112	42		1	1
																							VAC-144	143	140		1	1
																							VAC-145	135	94		2	1
																							VAC-146	148	141		8	5
																							VAC-147	147	109		1	1
																							VAC-148	123	99		1	2
																							VAC-149	146	129		1	1
																							VAC-150	134			23
																							VAC-151	106	65		1	1
																							VAC-152	129	105		1	1
																							VAC-153	78	65		6	6
																							VAC-156	123	108		1	1
																							VAC-157	134	111		1	1
																							VAC-158	140	90		1	1
																							VAC-159	91	88		4	4
																							VAC-160	127	93		1	1
																							VAC-161	137	122		2	2
																							VAC-162	133	105		1	1
																							VAC-163	138	117		1	1
																							VAC-164	144	122		1	1
																							VAC-165		118			5
																							VAC-166	100	83		1	1
																							VAC-167	119	88		3	1
																							VAC-168	139	122		1	1
																							VAC-346	153	151		3	2
																							VAC-169	149	139		34	31
																							VAC-170	124	102		1	1
																							VAC-171	125	84		1	1
																							VAC-172		104			3
																							VAC-173	99	88		1	1
																							VAC-347		42			16
																							VAC-348	111	101		1	1
																							VAC-175	106	80		2	2
																							VAC-176	132	113		8	7
																							VAC-177	125	87		1	1
																							VAC-178	120	88		1	1
																							VAC-179	136	131		1	1
																							VAC-180		124			1
																							VAC-181		104			1
																							VAC-182	132	111		1	1
																							VAC-183	119	91		1	1
																							VAC-184	104	90		2	3
																							VAC-185	140	138		1	1
																							VAC-186	146	99		1	1
																							VAC-187	135	112		1	1
																							VAC-188	123	91		4	3
																							VAC-189	104	94		1	1
																							VAC-190	115	80		1	1
																							VAC-191	114	67		1	1
																							VAC-192	123	107		1	1
																							VAC-193	119	91		1	1
																							VAC-195	124	109		9	3
																							VAC-196	107			1
																							VAC-197	103	56		2	2
																							VAC-198	128	101		1	1
																							VAC-199	141	109		8	9
																							VAC-200	141	117		1	1
																							VAC-201	135	120		1	1
																							VAC-202	114	95		1	1
																							VAC-203	145	141		5	5
																							VAC-204	139	122		3	1
																							VAC-205	108	84		1	1
																							VAC-206	118	83		1	1
																							VAC-207	124	99		1	1
																							VAC-208	90	56		1	1
																							VAC-209	130			3
																							VAC-210	143	114		1	1
																							VAC-211	153	121		1	1
																							VAC-350	147	109		2	1
																							VAC-212	127	124		1	1
																							VAC-213	137	104		1	1
																							VAC-214	127	100		2	4
																							VAC-215	141	125		1	1
																							VAC-216	133	104		1	1
																							VAC-217	90	72		1	1
																							VAC-218	134	89		1	1
																							VAC-219	143	98		2	2
																							VAC-221	77	53		1	1
																							VAC-222	130	99		1	1
																							VAC-223	138	133		1	1
																							VAC-224	123	87		1	1
																							VAC-356		88			2
																							VAC-358	159	94		1	1
																							VAC-359	138	85		8	4
																							VAC-361	112	96		4	2
																							VAC-225	135	93		2	2
																							VAC-226	102	70		1	1
																							VAC-362	96	60		2	1
																							VAC-367	122	84		3	3
																							VAC-369	95	63		2	1
																							VAC-371	102	68		3	3
																							VAC-372	92	44		1	1
																							VAC-373	83	26		1	1
																							VAC-374	107	83		3	3
																							VAC-377	90	62		3	4
																							VAC-378	128	100		14	11
																							VAC-379	70	36		1	2
																							VAC-381	82	45		6	9
																							VAC-382	132	123		11	11
																							VAC-383	83	73		1	1
																							VAC-384	45			34
																							VAC-388	96	50		1	1
																							VAC-389	97	72		1	1
																							VAC-390	123	80		1	1
																							VAC-391	119			1
																							VAC-392	59	35		1	1
																							VAC-393		60			1
																							VAC-398	86	52		4	4
																							VAC-403	131	71		23	20
																							VAC-404		106			6
																							VAC-405	127	116		3	7
																							VAC-407	110	43		1	1
																							VAC-408	134	86		2	1
																							VAC-409	80	42		1	1
																							VAC-410	150	131		10	15
																							VAC-412	59	48		1	1
																							VAC-413	122	111		8	6
																							VAC-415	110	105		1	1
																							VAC-416	124	96		1	1
																							VAC-417	75	39		1	1
																							VAC-418	125	101		10	10
																							VAC-419	136	95		1	1
																							VAC-421	127	84		1	1
																							VAC-422	135	93		1	1
																							VAC-425	121	89		1	1
																							VAC-426	76			1
																							VAC-427	97	85		6	2
																							VAC-430	110	105		1	1
																							VAC-227	135			1
																							VAC-228	98			1
																							VAC-432	92	71		1	1
																							VAC-229	139	118		5	5
																							VAC-230	125	79		1	2

## Sheet: Supplementary figure 2
Supplementary Figure 2.
	S1 PCR pos. and sero pos.					N PCR pos. and sero pos.					S1 PCR pos. and sero neg.					N PCR pos. and sero neg.					S1 PCR neg. and sero pos.					N PCR neg. and sero pos.					S1 PCR neg. and sero neg.					N PCR neg. and sero neg.
		3D3mo	3D6mo				3D3mo	3D6mo				3D3mo	3D6mo				3D3mo	3D6mo				3D3mo	3D6mo				3D3mo	3D6mo				3D3mo	3D6mo				3D3mo	3D6mo
	VAC-002	135	146			VAC-002	24	105			VAC-070		81			VAC-070		9			VAC-004	91	117			VAC-004	8	42			VAC-001	62	28			VAC-001	1	1
	VAC-005	62	137			VAC-005	4	74			VAC-082	126	110			VAC-082	2	1			VAC-015	106	147			VAC-015	6	30			VAC-231	122	120			VAC-231	17	8
	VAC-233	118	132			VAC-233	8	4			VAC-119	127	110			VAC-119	1	1			VAC-060	86	119			VAC-060	2	15			VAC-003	29	11			VAC-003	1	1
	VAC-008	102	139			VAC-008	1	4			VAC-273	94	84			VAC-273	1	4			VAC-103	56	134			VAC-103	3	14			VAC-232	114	86			VAC-232	9	8
	VAC-010	105	153			VAC-010	3	79			VAC-137	104	101			VAC-137	1	5			VAC-289	120	137			VAC-289	1	29			VAC-006	71	33			VAC-006	2	1
	VAC-013	61	140			VAC-013	2	10													VAC-297	153	191			VAC-297	1	44			VAC-007	134	123			VAC-007	11	4
	VAC-019	159	139			VAC-019	1	88													VAC-333	129	145			VAC-333	22	23			VAC-009	61	44			VAC-009	1	1
	VAC-020	168	200			VAC-020	1	20													VAC-153	65	121			VAC-153	6	61			VAC-011	92	50			VAC-011	1	1
	VAC-030	106	141			VAC-030	1	10													VAC-156	108	124			VAC-156	1	34			VAC-234	86	55			VAC-234	1	1
	VAC-031	126	138			VAC-031	1	23													VAC-173	88	96			VAC-173	1	1			VAC-012	106	94			VAC-012	1	1
	VAC-032	78	111			VAC-032	3	6													VAC-176	113	115			VAC-176	7	145			VAC-014	194	161			VAC-014	1	1
	VAC-242	156	163			VAC-242	28	24													VAC-190	80	96			VAC-190	1	2			VAC-235	125	109			VAC-235	50	33
	VAC-035	64	130			VAC-035	1	31													VAC-199	109	138			VAC-199	9	13			VAC-016	184	171			VAC-016	1	1
	VAC-036	77	118			VAC-036	1	41													VAC-204	122	138			VAC-204	1	3			VAC-017	109	79			VAC-017	1	1
	VAC-046	128	164			VAC-046	2	18													VAC-208	56	104			VAC-208	1	8			VAC-018	98				VAC-018	2
	VAC-053	123	154			VAC-053	7	54													VAC-226	70	121			VAC-226	1	36			VAC-236	119	98			VAC-236	1	1
	VAC-055	116	145			VAC-055	1	77													VAC-370	101	107			VAC-370	56	16			VAC-237					VAC-237
	VAC-056	102	138			VAC-056	1	8													VAC-386	166	174			VAC-386	84	49			VAC-238	38	18			VAC-238	3	2
	VAC-059	118	157			VAC-059	1	58													VAC-421	84	204			VAC-421	1	23			VAC-021	171	114			VAC-021	1	1
	VAC-062	88	128			VAC-062	1	6													VAC-425	89	126			VAC-425	1	13			VAC-022	122				VAC-022	6
	VAC-064	119	136			VAC-064	1	21																							VAC-023	44	16			VAC-023	1	1
	VAC-068	119	140			VAC-068	4	6																							VAC-024	128	100			VAC-024	4	4
	VAC-244		139			VAC-244		5																							VAC-025	150	145			VAC-025	5	4
	VAC-069	130	151			VAC-069	1	45																							VAC-026					VAC-026
	VAC-071	88	130			VAC-071	7	51																							VAC-027	52	26			VAC-027	1	1
	VAC-074	84	116			VAC-074	1	5																							VAC-028	129	86			VAC-028	1	1
	VAC-078	124	136			VAC-078	1	72																							VAC-240	99	82			VAC-240	1	1
	VAC-080	122	134			VAC-080	4	57																							VAC-029	99	62			VAC-029	1	1
	VAC-083	100	128			VAC-083	1	6																							VAC-033	120	99			VAC-033	1	1
	VAC-084	59	84			VAC-084	1	17																							VAC-034	131	112			VAC-034	1	1
	VAC-086	66	137			VAC-086	1	9																							VAC-037	130	126			VAC-037	6	7
	VAC-087	116	66			VAC-087	3	23																							VAC-038		107			VAC-038		4
	VAC-090	108	144			VAC-090	1	42																							VAC-039	63	47			VAC-039	2	2
	VAC-092	86	131			VAC-092	1	60																							VAC-040	129	90			VAC-040	2	1
	VAC-094	116	139			VAC-094	1	77																							VAC-041	126	131			VAC-041	81	62
	VAC-098	119	134			VAC-098	2	8																							VAC-042	143	138			VAC-042	8	7
	VAC-248	135	149			VAC-248	1	33																							VAC-043	105	58			VAC-043	1	1
	VAC-100	132	124			VAC-100	1	20																							VAC-044	128	127			VAC-044	3	7
	VAC-101		152			VAC-101		15																							VAC-045	102	85			VAC-045	4	5
	VAC-102		136			VAC-102		43																							VAC-047	115				VAC-047	1
	VAC-104	70	132			VAC-104	1	20																							VAC-048	77	54			VAC-048	1	1
	VAC-112	123	143			VAC-112	1	43																							VAC-049	115	108			VAC-049	1	1
	VAC-115	76	136			VAC-115	1	11																							VAC-050	70	46			VAC-050	2	2
	VAC-116	133	129			VAC-116	1	29																							VAC-051	124	82			VAC-051	1	1
	VAC-118	71	118			VAC-118	1	20																							VAC-052	75	37			VAC-052	2	2
	VAC-252	84	126			VAC-252	1	28																							VAC-054	132	113			VAC-054	3	1
	VAC-121	89	126			VAC-121	1	51																							VAC-057	88				VAC-057	1
	VAC-122	142	155			VAC-122	4	38																							VAC-058	64	43			VAC-058	1	1
	VAC-123	114	132			VAC-123	8	15																							VAC-061	136	111			VAC-061	1	1
	VAC-125	108	138			VAC-125	4	72																							VAC-063	103	81			VAC-063	2	1
	VAC-255	90	142			VAC-255	5	47																							VAC-065	117	121			VAC-065	3	3
	VAC-127	115	146			VAC-127	3	25																							VAC-066	147	123			VAC-066	1	1
	VAC-129	123	144			VAC-129	1	67																							VAC-067		46			VAC-067		1
	VAC-131	113	148			VAC-131	1	43																							VAC-072	112	96			VAC-072	12	13
	VAC-135	50	43			VAC-135	1	17																							VAC-073	124	108			VAC-073	2	3
	VAC-266	51	74			VAC-266	1	18																							VAC-075	94	66			VAC-075	1	1
	VAC-270	150	145			VAC-270	1	24																							VAC-076		61			VAC-076		1
	VAC-271	68	149			VAC-271	3	17																							VAC-077	137	140			VAC-077	72	34
	VAC-272	145	152			VAC-272	1	24																							VAC-079	90	49			VAC-079	1	1
	VAC-277	106	99			VAC-277	1	30																							VAC-081	139	134			VAC-081	1	2
	VAC-284	142	131			VAC-284	14	51																							VAC-085	102	76			VAC-085	1	1
	VAC-288	145	176			VAC-288	1	25																							VAC-245	126	103			VAC-245	38	21
	VAC-291	97	136			VAC-291	1	50																							VAC-246	138	125			VAC-246	1	1
	VAC-300	67	103			VAC-300	1	8																							VAC-088	85	46			VAC-088	1	2
	VAC-301	65	117			VAC-301	4	81																							VAC-247	144	128			VAC-247	22	12
	VAC-303	66	146			VAC-303	3	39																							VAC-089	76	78			VAC-089	1	2
	VAC-309	98	139			VAC-309	1	52																							VAC-091	102	64			VAC-091	5	2
	VAC-310	81	89			VAC-310	3	10																							VAC-093	127	120			VAC-093	3	2
	VAC-319	59	122			VAC-319	1	30																							VAC-095	104	49			VAC-095	1	1
	VAC-323	122	140			VAC-323	28	25																							VAC-096	92	79			VAC-096	1	1
	VAC-136	163	171			VAC-136	2	25																							VAC-097	108	94			VAC-097	2	1
	VAC-140	107	168			VAC-140	1	26																							VAC-099	96	70			VAC-099	3	5
	VAC-141	92	149			VAC-141	6	81																							VAC-249	125				VAC-249	11
	VAC-143	42	97			VAC-143	1	16																							VAC-250	119	94			VAC-250	2	3
	VAC-147	109	116			VAC-147	1	56																							VAC-105	132	124			VAC-105	1	1
	VAC-148	99	127			VAC-148	2	63																							VAC-106	73	35			VAC-106	1	1
	VAC-150		130			VAC-150		66																							VAC-251	160	131			VAC-251	26	17
	VAC-151	65	88			VAC-151	1	37																							VAC-107	80				VAC-107	1
	VAC-157	111	151			VAC-157	1	19																							VAC-108	87	71			VAC-108	1	1
	VAC-166	83	144			VAC-166	1	44																							VAC-109	133	107			VAC-109	1	1
	VAC-170	102	130			VAC-170	1	35																							VAC-110	96	74			VAC-110	1	1
	VAC-347	42	58			VAC-347	16	101																							VAC-111	111	83			VAC-111	1	1
	VAC-348	101	134			VAC-348	1	29																							VAC-113	116	98			VAC-113	1	1
	VAC-180	124	143			VAC-180	1	69																							VAC-114	124	84			VAC-114	1	1
	VAC-193	91	109			VAC-193	1	29																							VAC-117	62	45			VAC-117	1	1
	VAC-197	56	110			VAC-197	2	38																							VAC-253	72	47			VAC-253	1	2
	VAC-200	117	144			VAC-200	1	37																							VAC-120	102	90			VAC-120	9	9
	VAC-203	141	149			VAC-203	5	18																							VAC-124	94	63			VAC-124	4	1
	VAC-206	83	149			VAC-206	1	34																							VAC-126	79	39			VAC-126	1	1
	VAC-207	99	138			VAC-207	1	15																							VAC-254	65	59			VAC-254	1	1
	VAC-213	104	127			VAC-213	1	19																							VAC-128	46	31			VAC-128	4	5
	VAC-214	100	136			VAC-214	4	36																							VAC-256	100	64			VAC-256	1	1
	VAC-216	104	142			VAC-216	1	10																							VAC-130	118	104			VAC-130	4	4
	VAC-218	89	148			VAC-218	1	50																							VAC-132					VAC-132
	VAC-356	88	149			VAC-356	2	29																							VAC-133	84	57			VAC-133	1	1
	VAC-361	96	102			VAC-361	2	2																							VAC-258	107	72			VAC-258	1	1
	VAC-374	83	120			VAC-374	3	52																							VAC-259	134	118			VAC-259	6	7
	VAC-377	62	145			VAC-377	4	22																							VAC-260	152	149			VAC-260	20	7
	VAC-392	35	125			VAC-392	1	26																							VAC-134	104	70			VAC-134	1	1
	VAC-401	113	185			VAC-401	4	38																							VAC-261	44	18			VAC-261	1	1
	VAC-422	93	183			VAC-422	1	21																							VAC-262	86	63			VAC-262	1	1
	VAC-228		150			VAC-228		7																							VAC-263	93	67			VAC-263	9	8
	VAC-229	118	146			VAC-229	5	24																							VAC-264	145	145			VAC-264	79	77
	VAC-230	79	121			VAC-230	2	22																							VAC-265	117	73			VAC-265	8	8
																															VAC-267	90	75			VAC-267	1	1
																															VAC-268	45	39			VAC-268	1	1
																															VAC-269	110	80			VAC-269	9	8
																															VAC-275	73	49			VAC-275	1	1
																															VAC-276	133	115			VAC-276	8	3
																															VAC-278	161				VAC-278	13
																															VAC-279	93	65			VAC-279	1	1
																															VAC-280	139	120			VAC-280	5	1
																															VAC-281	85	51			VAC-281	1	1
																															VAC-282					VAC-282
																															VAC-283	119	87			VAC-283	2	2
																															VAC-285	153	149			VAC-285	15	7
																															VAC-287	140	134			VAC-287	21	7
																															VAC-290	108	75			VAC-290	1	1
																															VAC-292	92	67			VAC-292	1	1
																															VAC-294	102	74			VAC-294	1	1
																															VAC-295	135	120			VAC-295	16	9
																															VAC-296	125	98			VAC-296	37	11
																															VAC-298	158	147			VAC-298	1	1
																															VAC-299	139	119			VAC-299	1	1
																															VAC-302	68				VAC-302	1
																															VAC-304	79	54			VAC-304	1	1
																															VAC-305	91	76			VAC-305	3	2
																															VAC-306	154	153			VAC-306	2	1
																															VAC-307	104	91			VAC-307	1	1
																															VAC-308	101	66			VAC-308	1	1
																															VAC-311	122	106			VAC-311	9	6
																															VAC-312	133	109			VAC-312	1	1
																															VAC-313	141	128			VAC-313	60	8
																															VAC-314	76	59			VAC-314	1	1
																															VAC-315	81	54			VAC-315	1	1
																															VAC-316	79	62			VAC-316	2	2
																															VAC-318	80	52			VAC-318	2	2
																															VAC-320	158	144			VAC-320	47	11
																															VAC-321	114	84			VAC-321	1	1
																															VAC-322	86	49			VAC-322	1	2
																															VAC-324	84	39			VAC-324	1	1
																															VAC-325	75	56			VAC-325	1	1
																															VAC-326	82	64			VAC-326	1	1
																															VAC-327	67	48			VAC-327	2	2
																															VAC-328	152				VAC-328	55
																															VAC-329	144	134			VAC-329	24	14
																															VAC-330	117	81			VAC-330	1	1
																															VAC-331	103	89			VAC-331	6	5
																															VAC-332	93	68			VAC-332	1	1
																															VAC-334	63	38			VAC-334	4	1
																															VAC-335	107	88			VAC-335	1	1
																															VAC-336	124	114			VAC-336	8	9
																															VAC-337	120	82			VAC-337	4	4
																															VAC-338	76	53			VAC-338	3	3
																															VAC-339	40				VAC-339	1
																															VAC-340	140	124			VAC-340	10	5
																															VAC-341	108	86			VAC-341	1	1
																															VAC-342	129	113			VAC-342	31	20
																															VAC-343	98	72			VAC-343	1	1
																															VAC-344	97	84			VAC-344	1	1
																															VAC-138	131				VAC-138	1
																															VAC-139	78	43			VAC-139	9	7
																															VAC-142	120				VAC-142	1
																															VAC-144	140				VAC-144	1
																															VAC-145	94	60			VAC-145	1	1
																															VAC-345	87	70			VAC-345	89	46
																															VAC-146	141	146			VAC-146	5	8
																															VAC-149	129	127			VAC-149	1	1
																															VAC-152	105				VAC-152	1
																															VAC-154	79				VAC-154	61
																															VAC-155	110				VAC-155	89
																															VAC-158	90	51			VAC-158	1	1
																															VAC-159	88	48			VAC-159	4	5
																															VAC-160	93	66			VAC-160	1	1
																															VAC-161	122	95			VAC-161	2	2
																															VAC-162	105	53			VAC-162	1	1
																															VAC-163	117	92			VAC-163	1	1
																															VAC-164	122	99			VAC-164	1	1
																															VAC-165	118				VAC-165	5
																															VAC-167	88	40			VAC-167	1	1
																															VAC-168	122	79			VAC-168	1	1
																															VAC-346	151	134			VAC-346	2	1
																															VAC-169	139				VAC-169	31
																															VAC-171	84	40			VAC-171	1	1
																															VAC-172	104	89			VAC-172	3	1
																															VAC-174	131	126			VAC-174	29	23
																															VAC-175	80	45			VAC-175	2	1
																															VAC-177	87	54			VAC-177	1	1
																															VAC-178	88	56			VAC-178	1	1
																															VAC-179	131	114			VAC-179	1	1
																															VAC-181	104	92			VAC-181	1	1
																															VAC-182	111	93			VAC-182	1	1
																															VAC-183	91	80			VAC-183	1	1
																															VAC-184	90				VAC-184	3
																															VAC-185	138	124			VAC-185	1	1
																															VAC-186	99	46			VAC-186	1	1
																															VAC-187	112				VAC-187	1
																															VAC-188	91	57			VAC-188	3	3
																															VAC-189	94	69			VAC-189	1	1
																															VAC-191	67	36			VAC-191	1	1
																															VAC-192	107	70			VAC-192	1	1
																															VAC-194	97	99			VAC-194	4	4
																															VAC-195	109				VAC-195	3
																															VAC-196					VAC-196
																															VAC-198	101				VAC-198	1
																															VAC-201	120	80			VAC-201	1	1
																															VAC-202	95	59			VAC-202	1	1
																															VAC-205	84	53			VAC-205	1	1
																															VAC-209					VAC-209
																															VAC-210	114				VAC-210	1
																															VAC-211	121	81			VAC-211	1	1
																															VAC-350	109				VAC-350	1
																															VAC-212	124	117			VAC-212	1	1
																															VAC-351	150	125			VAC-351	9	4
																															VAC-215	125	106			VAC-215	1	1
																															VAC-217	72	47			VAC-217	1	1
																															VAC-219	98				VAC-219	2
																															VAC-352	136				VAC-352	3
																															VAC-220	124	115			VAC-220	77	47
																															VAC-221	53	23			VAC-221	1	1
																															VAC-222	99	77			VAC-222	1	2
																															VAC-223	133	130			VAC-223	1	1
																															VAC-354	138				VAC-354	56
																															VAC-355	70				VAC-355	10
																															VAC-224	87	67			VAC-224	1	1
																															VAC-357	95	79			VAC-357	36	14
																															VAC-358	94	49			VAC-358	1	1
																															VAC-359	85	50			VAC-359	4	2
																															VAC-360	81				VAC-360	36
																															VAC-225	93	47			VAC-225	2	1
																															VAC-362	60	39			VAC-362	1	1
																															VAC-363	100	78			VAC-363	9	2
																															VAC-364	131	93			VAC-364	1	1
																															VAC-365	130	121			VAC-365	28	30
																															VAC-366	123	123			VAC-366	47	16
																															VAC-367	84	39			VAC-367	3	2
																															VAC-369	63				VAC-369	1
																															VAC-371	68	32			VAC-371	3	2
																															VAC-372	44	20			VAC-372	1	1
																															VAC-373	26	13			VAC-373	1	1
																															VAC-378	100	83			VAC-378	11	9
																															VAC-379	36				VAC-379	2
																															VAC-380	78	38			VAC-380	23	12
																															VAC-381	45	22			VAC-381	9	8
																															VAC-382	123	120			VAC-382	11	11
																															VAC-383	73	46			VAC-383	1	1
																															VAC-384		20			VAC-384		35
																															VAC-388	50	42			VAC-388	1	1
																															VAC-389	72	50			VAC-389	1	1
																															VAC-390	80	36			VAC-390	1	1
																															VAC-391		31			VAC-391		1
																															VAC-393	60				VAC-393	1
																															VAC-394	126	107			VAC-394	18	5
																															VAC-398	52	35			VAC-398	4	6
																															VAC-399	197	149			VAC-399	96	42
																															VAC-400	129	108			VAC-400	37	19
																															VAC-402	140				VAC-402	53
																															VAC-403	71	60			VAC-403	20	22
																															VAC-404	106				VAC-404	6
																															VAC-405	116				VAC-405	7
																															VAC-406	103	101			VAC-406	38	44
																															VAC-407	43	20			VAC-407	1	1
																															VAC-408	86				VAC-408	1
																															VAC-409	42	36			VAC-409	1	1
																															VAC-410	131	93			VAC-410	15	10
																															VAC-411	96	85			VAC-411	109	79
																															VAC-412	48	20			VAC-412	1	1
																															VAC-413	111				VAC-413	6
																															VAC-414	120				VAC-414	11
																															VAC-415	105				VAC-415	1
																															VAC-416	96	39			VAC-416	1	1
																															VAC-417	39	24			VAC-417	1	1
																															VAC-418	101	74			VAC-418	10	8
																															VAC-419	95				VAC-419	1
																															VAC-420	131				VAC-420	16
																															VAC-423	157	139			VAC-423	80	26
																															VAC-426					VAC-426
																															VAC-427	85				VAC-427	2
																															VAC-429	115	91			VAC-429	75	32
																															VAC-430	105	93			VAC-430	1	1
																															VAC-431	144	134			VAC-431	33	16
																															VAC-227					VAC-227
																															VAC-432	71	47			VAC-432	1	1

## Sheet: Supplementary figure 3
Supplementary figure 3.
		1D3wk			1D3mo			2D3wk			2D3mo				2D6mo				3D3wk				3D3mo				3D6mo				3D9mo
		Age	Anti-S1 IgG		Age	Anti-S1 IgG		Age	Anti-S1 IgG		Age	Anti-S1 IgG			Age	Anti-S1 IgG			Age	Anti-S1 IgG			Age	Anti-S1 IgG			Age	Anti-S1 IgG			Age	Anti-S1 IgG
	VAC-231	32.2272	37	VAC-231	32.2272		VAC-231	32.2272	131	VAC-231	32.2272			VAC-001	57.7	36		VAC-001	57.7	108		VAC-001	24.5	140		VAC-001	57.7	28		VAC-146	54.5	135
	VAC-232	62.1711	30	VAC-232	62.1711	11	VAC-232	62.1711	145	VAC-232	62.1711	99		VAC-002	40.7	15		VAC-002	40.7	147		VAC-002	51.4	94		VAC-232	58.1547	86		VAC-149	41.7	119
	VAC-233	46.1164	4	VAC-233	46.1164	1	VAC-233	46.1164	29	VAC-233	46.1164	7		VAC-231	34.3491	37		VAC-231	34.3491	131		VAC-003	54.5	141		VAC-011	59.6	50		VAC-159	59.6	33
	VAC-234	31.3977		VAC-234	31.3977	24	VAC-234	31.3977	99	VAC-234	31.3977			VAC-003	26	4		VAC-003	26	75		VAC-004	39.9	109		VAC-234	32.23	55		VAC-160	57.8	51
	VAC-235	55.165	41	VAC-235	55.165	25	VAC-235	55.165	110	VAC-235	55.165	58		VAC-004	32.2	21		VAC-004	32.2	141		VAC-005	48.2	99		VAC-012	40.8	94		VAC-161	31.9	74
	VAC-236	43.1759	98	VAC-236	43.1759	72	VAC-236	43.1759	135	VAC-236	43.1759	98		VAC-005	48	10		VAC-005	48	112		VAC-232	58.0726	119		VAC-014	47.8	161		VAC-162	38	25
	VAC-237	33.0048		VAC-237	33.0048		VAC-237	33.0048	147	VAC-237	33.0048	126		VAC-232	58.1547	59		VAC-232	58.1547	145		VAC-006	41.7	129		VAC-016	37.2	171		VAC-168	54.5	63
	VAC-238	47.1869	65	VAC-238	47.1869	14	VAC-238	47.1869	114	VAC-238	47.1869	41		VAC-006	55.7	6		VAC-006	55.7	136		VAC-008	40.8			VAC-018	26.6			VAC-172	27.6	71
	VAC-239	65.2238	53	VAC-239	65.2238	27	VAC-239	65.2238	124	VAC-239	65.2238	99		VAC-007	39.7	38		VAC-007	39.7	148		VAC-010	29.1	65		VAC-236	58.0726	98		VAC-174	56.8	123
	VAC-240	49.2512	5	VAC-240	49.2512	6	VAC-240	49.2512	72	VAC-240	49.2512	34		VAC-233	33.306			VAC-233	33.306	130		VAC-011	30.4	105		VAC-237	28.1205			VAC-179	61.8	91
	VAC-241	31.8357	39	VAC-241	31.8357	15	VAC-241	31.8357	123	VAC-241	31.8357	74		VAC-008	40.8	33		VAC-008	40.8	117		VAC-234	55.3785	99		VAC-238	41.3963	18		VAC-182	25.5	77
	VAC-242	34.4531	19	VAC-242	34.4531	11	VAC-242	34.4531	109	VAC-242	34.4531	77		VAC-009	39.2	16		VAC-009	39.2	103		VAC-012	39.5	65		VAC-239	40.2327			VAC-185	51.6	120
	VAC-244	34.0753	39	VAC-244	34.0753	11	VAC-244	34.0753	99	VAC-244	34.0753	53		VAC-010	55.4	17		VAC-010	55.4	158		VAC-013	40.8	108		VAC-022	60.5			VAC-186	61.5	36
	VAC-245	51.102	129	VAC-245	51.102	31	VAC-245	51.102	145	VAC-245	51.102	66		VAC-011	59.6	10		VAC-011	59.6	142		VAC-014	58.9	111		VAC-025	47.5	145		VAC-192	59.7	52
	VAC-246	49.3306	35	VAC-246	49.3306	12	VAC-246	49.3306	117	VAC-246	49.3306			VAC-234	32.23	37		VAC-234	32.23	118		VAC-015	52.9	90		VAC-026	56.9			VAC-198	27	42
	VAC-247	56.7255		VAC-247	56.7255	5	VAC-247	56.7255		VAC-247	56.7255	113		VAC-012	40.8	13		VAC-012	40.8	146		VAC-016	59.6	88		VAC-240	55.3785	82		VAC-201	54.7	70
	VAC-248	48.5394	95	VAC-248	48.5394	25	VAC-248	48.5394	134	VAC-248	48.5394	98		VAC-013	40.8	25		VAC-013	40.8	95		VAC-018	57.8	93		VAC-029	40.4	62		VAC-210	26.4	65
	VAC-249	29.3799	80	VAC-249	29.3799	40	VAC-249	29.3799	127	VAC-249	29.3799	84		VAC-014	47.8	98		VAC-014	47.8	202		VAC-019	31.9	122		VAC-033	63.6	99		VAC-211	63.9	71
	VAC-250	42.987	49	VAC-250	42.987	40	VAC-250	42.987	125	VAC-250	42.987	109		VAC-235	32.167	32		VAC-235	32.167	126		VAC-236	55.165	119		VAC-037	25.9	126		VAC-350	54.63	45
	VAC-251	36.7912	13	VAC-251	36.7912	9	VAC-251	36.7912	110	VAC-251	36.7912	44		VAC-015	42.3	39		VAC-015	42.3	137		VAC-020	38	105		VAC-038	35.4	107		VAC-223	39.4	125
	VAC-252	31.8357	21	VAC-252	31.8357	10	VAC-252	31.8357	153	VAC-252	31.8357	85		VAC-016	37.2	49		VAC-016	37.2	201		VAC-237	34.0753	107		VAC-039	49.7	47		VAC-362	43.54	29
	VAC-253	62.1273	4	VAC-253	62.1273	3	VAC-253	62.1273	106	VAC-253	62.1273			VAC-017	32	24		VAC-017	32	138		VAC-238	36.7912	117		VAC-043	55.5	58		VAC-390	45.2767	27
	VAC-254	58.7296	4	VAC-254	58.7296	4	VAC-254	58.7296	56	VAC-254	58.7296	36		VAC-018	26.6	56		VAC-018	26.6	118		VAC-239	43.1896	94		VAC-044	34.7	127		VAC-398	23.96	25
	VAC-255	34.8392	23	VAC-255	34.8392	11	VAC-255	34.8392	123	VAC-255	34.8392	76		VAC-019	27.4	37		VAC-019	27.4	181		VAC-021	28.4	117		VAC-047	37.5			VAC-408	44.49	44
	VAC-256	49.2731		VAC-256	49.2731		VAC-256	49.2731		VAC-256	49.2731	94		VAC-236	58.0726	58		VAC-236	58.0726	144		VAC-022	40.8	122		VAC-049	36.2	108
	VAC-257	24.8022	49	VAC-257	24.8022		VAC-257	24.8022	140	VAC-257	24.8022	86		VAC-020	47.3	30		VAC-020	47.3	186		VAC-023	52.4	118		VAC-050	25.5	46
	VAC-258	37.2621	8	VAC-258	37.2621	5	VAC-258	37.2621	110	VAC-258	37.2621	63		VAC-237	28.1205			VAC-237	28.1205	95		VAC-024	31.1	83		VAC-051	47.5	82
	VAC-259	43.1896	11	VAC-259	43.1896	6	VAC-259	43.1896	54	VAC-259	43.1896	22		VAC-238	41.3963	33		VAC-238	41.3963	103		VAC-025	55	88		VAC-054	50.5	113
	VAC-260	32.2984	86	VAC-260	32.2984	57	VAC-260	32.2984	162	VAC-260	32.2984	119		VAC-239	40.2327			VAC-239	40.2327			VAC-026	54.5	122		VAC-057	48.6
	VAC-261	44.0301	6	VAC-261	44.0301	3	VAC-261	44.0301	88	VAC-261	44.0301	21		VAC-021	45.3	40		VAC-021	45.3	197		VAC-027	52.2	139		VAC-058	29.4	43
	VAC-262	34.1821	7	VAC-262	34.1821	2	VAC-262	34.1821	137	VAC-262	34.1821	74		VAC-022	60.5	22		VAC-022	60.5	140		VAC-028	40.8	102		VAC-061	28.8	111
	VAC-263	36.3258	5	VAC-263	36.3258	4	VAC-263	36.3258	116	VAC-263	36.3258	50		VAC-023	36.7			VAC-023	36.7	85		VAC-240	36.3258	106		VAC-063	27.1	81
	VAC-264	38.9131	18	VAC-264	38.9131	7	VAC-264	38.9131	112	VAC-264	38.9131	67		VAC-024	40.8	53		VAC-024	40.8	150		VAC-029	61.1	84		VAC-065	39.2	121
	VAC-265	47.8549	19	VAC-265	47.8549	6	VAC-265	47.8549	128	VAC-265	47.8549	101		VAC-025	47.5	56		VAC-025	47.5	149		VAC-030	27.6	104		VAC-066	62.6	123
	VAC-266	34.4887	59	VAC-266	34.4887	38	VAC-266	34.4887	123	VAC-266	34.4887	116		VAC-026	56.9	27		VAC-026	56.9	131		VAC-031	28.2	88		VAC-067	42.8	46
	VAC-267	53.0267	10	VAC-267	53.0267	7	VAC-267	53.0267	96	VAC-267	53.0267	61		VAC-027	61.3	7		VAC-027	61.3	113		VAC-032	56.8	131		VAC-072	51.5	96
	VAC-268	45.9247	26	VAC-268	45.9247	22	VAC-268	45.9247	85	VAC-268	45.9247	46		VAC-028	50.8	8		VAC-028	50.8	153		VAC-033	56.49	101		VAC-073	34.8	108
	VAC-269	23.2197	93	VAC-269	23.2197	33	VAC-269	23.2197	130	VAC-269	23.2197	82		VAC-240	55.3785	14		VAC-240	55.3785	124		VAC-034	58.1547	114		VAC-076	26.5	61
	VAC-270	52.6489	29	VAC-270	52.6489	17	VAC-270	52.6489	127	VAC-270	52.6489	74		VAC-029	40.4	18		VAC-029	40.4	143		VAC-035	32.23	86		VAC-082	45.3	110
	VAC-271	30.9925	41	VAC-271	30.9925	12	VAC-271	30.9925	94	VAC-271	30.9925	49		VAC-030	50.9	39		VAC-030	50.9	134		VAC-036	28.1205			VAC-088	41.7	46
	VAC-272	34.527	14	VAC-272	34.527	5	VAC-272	34.527	131	VAC-272	34.527	77		VAC-031	25.2	38		VAC-031	25.2	151		VAC-037	41.3963	38		VAC-089	46.6	78
	VAC-273	28.2875	21	VAC-273	28.2875	9	VAC-273	28.2875	115	VAC-273	28.2875	81		VAC-032	39.3	14		VAC-032	39.3	110		VAC-038	40.2327			VAC-091	32.7	64
	VAC-274	52.2272	49	VAC-274	52.2272	51	VAC-274	52.2272	126	VAC-274	52.2272	112		VAC-033	63.6	31		VAC-033	63.6	145		VAC-039	28			VAC-093	61.5	120
	VAC-275	55.0253	21	VAC-275	55.0253	8	VAC-275	55.0253	126	VAC-275	55.0253	78		VAC-242	38.3491	49		VAC-242	38.3491	126		VAC-040	46.1164	135		VAC-095	30.1	49
	VAC-276	59.8686	12	VAC-276	59.8686	5	VAC-276	59.8686		VAC-276	59.8686	62		VAC-034	45.1	16		VAC-034	45.1	135		VAC-042	47.1869	72		VAC-096	34.1	79
	VAC-277	58.9706	2	VAC-277	58.9706	1	VAC-277	58.9706	83	VAC-277	58.9706	33		VAC-035	45.1	8		VAC-035	45.1	120		VAC-043	65.2238	65		VAC-097	31.1	94
	VAC-278	38.4367	44	VAC-278	38.4367		VAC-278	38.4367	147	VAC-278	38.4367	90		VAC-036	47.6	16		VAC-036	47.6	119		VAC-044	49.2512	90		VAC-250	55.165	94
	VAC-279	37.8782	13	VAC-279	37.8782	7	VAC-279	37.8782	105	VAC-279	37.8782	50		VAC-037	25.9	71		VAC-037	25.9	137		VAC-045	34.4531			VAC-106	57.1	35
	VAC-280	59.9973	7	VAC-280	59.9973	3	VAC-280	59.9973	124	VAC-280	59.9973	56		VAC-038	35.4	70		VAC-038	35.4	136		VAC-046	56.7255	44		VAC-107	29.6
	VAC-281	43.0472	5	VAC-281	43.0472	4	VAC-281	43.0472	99	VAC-281	43.0472	61		VAC-039	49.7	6		VAC-039	49.7	109		VAC-047	48.5394	86		VAC-109	49.2	107
	VAC-282	41.4073		VAC-282	41.4073	6	VAC-282	41.4073	75	VAC-282	41.4073	33		VAC-040	58.8	35		VAC-040	58.8	156		VAC-048	29.3799	93		VAC-110	58.3	74
	VAC-283	63.2279	24	VAC-283	63.2279	12	VAC-283	63.2279	160	VAC-283	63.2279	106		VAC-041	45.1	4		VAC-041	45.1	114		VAC-049	31.8357	51		VAC-113	41.8	98
	VAC-284	55.9316	3	VAC-284	55.9316	5	VAC-284	55.9316		VAC-284	55.9316	47		VAC-042	48.5	26		VAC-042	48.5	152		VAC-050	62.1273	90		VAC-114	37.6	84
	VAC-285	52.5503	101	VAC-285	52.5503	32	VAC-285	52.5503	132	VAC-285	52.5503	54		VAC-043	55.5	16		VAC-043	55.5	145		VAC-051	58.7296	45		VAC-117	57.1	45
	VAC-286	65.7057	50	VAC-286	65.7057	19	VAC-286	65.7057	120	VAC-286	65.7057	82		VAC-044	34.7	26		VAC-044	34.7	133		VAC-052	49.2731	150		VAC-253	47.1869	47
	VAC-287	49.525		VAC-287	49.525	11	VAC-287	49.525	134	VAC-287	49.525	80		VAC-045	57.2	17		VAC-045	57.2	128		VAC-053	24.8022	68		VAC-124	26.4	63
	VAC-288	30.9076	77	VAC-288	30.9076	68	VAC-288	30.9076	172	VAC-288	30.9076	150		VAC-046	53	14		VAC-046	53	154		VAC-054	44.0301	73		VAC-126	36.3	39
	VAC-289	48.8542	47	VAC-289	48.8542	14	VAC-289	48.8542	139	VAC-289	48.8542	85		VAC-047	37.5	62		VAC-047	37.5	125		VAC-055	45.9247			VAC-254	65.2238	59
	VAC-290	59.1403	67	VAC-290	59.1403	24	VAC-290	59.1403	121	VAC-290	59.1403	81		VAC-048	38.7	13		VAC-048	38.7	121		VAC-056	23.2197	119		VAC-128	35.6	31
	VAC-291	35.0554	9	VAC-291	35.0554	2	VAC-291	35.0554	104	VAC-291	35.0554	64		VAC-049	36.2	10		VAC-049	36.2	128		VAC-057	34.527			VAC-257	34.4531
	VAC-292	54.2587	26	VAC-292	54.2587		VAC-292	54.2587	110	VAC-292	54.2587	58		VAC-050	25.5	30		VAC-050	25.5	104		VAC-058	52.2272	145		VAC-130	28.7	104
	VAC-293	44.4271		VAC-293	44.4271	8	VAC-293	44.4271	120	VAC-293	44.4271	41		VAC-051	47.5	29		VAC-051	47.5	143		VAC-061	55.0253	120		VAC-132	26.1
	VAC-294	55.1896	26	VAC-294	55.1896		VAC-294	55.1896		VAC-294	55.1896	74		VAC-052	48.6	16		VAC-052	48.6	121		VAC-062	59.8686	108		VAC-258	34.0753	72
	VAC-295	53.5031	19	VAC-295	53.5031		VAC-295	53.5031	127	VAC-295	53.5031	89		VAC-053	40.4	56		VAC-053	40.4	154		VAC-063	58.9706	97		VAC-261	56.7255	18
	VAC-296	24.9555	25	VAC-296	24.9555		VAC-296	24.9555	121	VAC-296	24.9555	73		VAC-054	50.5	53		VAC-054	50.5	140		VAC-064	38.4367	92		VAC-262	48.5394	63
	VAC-297	34.694	52	VAC-297	34.694	21	VAC-297	34.694	112	VAC-297	34.694	99		VAC-055	46.8	88		VAC-055	46.8	142		VAC-065	63.2279	153		VAC-263	29.3799	67
	VAC-298	43.0938	89	VAC-298	43.0938	80	VAC-298	43.0938	169	VAC-298	43.0938	140		VAC-056	43.8	32		VAC-056	43.8	145		VAC-066	55.9316	158		VAC-265	36.7912	73
	VAC-299	51.1458	53	VAC-299	51.1458	36	VAC-299	51.1458	136	VAC-299	51.1458	134		VAC-057	48.6			VAC-057	48.6	131		VAC-067	52.5503	139		VAC-267	62.1273	75
	VAC-300	25.6893	7	VAC-300	25.6893	12	VAC-300	25.6893	80	VAC-300	25.6893	40		VAC-058	29.4	22		VAC-058	29.4	101		VAC-068	65.7057	67		VAC-268	58.7296	39
	VAC-301	52.9199	15	VAC-301	52.9199	3	VAC-301	52.9199	99	VAC-301	52.9199	51		VAC-059	50.1	18		VAC-061	28.8	149		VAC-244	47.8549	93		VAC-275	44.0301	49
	VAC-302	46.3956	81	VAC-302	46.3956	41	VAC-302	46.3956	138	VAC-302	46.3956	109		VAC-060	52.8	23		VAC-062	37.9	120		VAC-069	49.525	65		VAC-279	47.8549	65
	VAC-303	39.1211	77	VAC-303	39.1211	34	VAC-303	39.1211	109	VAC-303	39.1211	61		VAC-061	28.8	47		VAC-063	27.1	147		VAC-070	48.8542	66		VAC-281	53.0267	51
	VAC-304	62.3272	20	VAC-304	62.3272		VAC-304	62.3272	111	VAC-304	62.3272	63		VAC-062	37.9	17		VAC-064	40.2	137		VAC-071	59.1403	79		VAC-282	45.9247
	VAC-305	42.4695	86	VAC-305	42.4695	52	VAC-305	42.4695	139	VAC-305	42.4695			VAC-063	27.1	15		VAC-065	39.2	131		VAC-072	35.0554	91		VAC-283	23.2197	87
	VAC-306	51.4853	20	VAC-306	51.4853	15	VAC-306	51.4853	79	VAC-306	51.4853	66		VAC-064	40.2	17		VAC-066	62.6	151		VAC-073	44.4271	104		VAC-286	34.527
	VAC-307	60.8159	92	VAC-307	60.8159		VAC-307	60.8159	131	VAC-307	60.8159	69		VAC-065	39.2	53		VAC-067	42.8	120		VAC-075	55.1896	101		VAC-290	59.8686	75
	VAC-308	63.1211	87	VAC-308	63.1211	43	VAC-308	63.1211	124	VAC-308	63.1211	79		VAC-066	62.6	34		VAC-068	56.7	140		VAC-076	53.5031	98		VAC-292	38.4367	67
	VAC-309	32.8515	32	VAC-309	32.8515	16	VAC-309	32.8515	136	VAC-309	32.8515	88		VAC-067	42.8	20		VAC-244	28	118		VAC-078	24.9555	81		VAC-294	59.9973	74
	VAC-310	62.9432	43	VAC-310	62.9432		VAC-310	62.9432	113	VAC-310	62.9432	62		VAC-068	56.7	9		VAC-069	54.3	154		VAC-080	43.0938	133		VAC-298	55.9316	147
	VAC-311	31.5017	79	VAC-311	31.5017	32	VAC-311	31.5017	136	VAC-311	31.5017	89		VAC-244	28	27		VAC-070	24.9	101		VAC-082	25.6893	76		VAC-299	52.5503	119
	VAC-312	64.178	93	VAC-312	64.178	33	VAC-312	64.178	148	VAC-312	64.178	118		VAC-069	54.3	17		VAC-071	53.5	137		VAC-083	52.9199	81		VAC-302	30.9076
	VAC-313	27.4223	2	VAC-313	27.4223	5	VAC-313	27.4223	119	VAC-313	27.4223	64		VAC-070	24.9	12		VAC-072	51.5	145		VAC-084	46.3956	79		VAC-304	59.1403	54
	VAC-314	45.64	106	VAC-314	45.64	57	VAC-314	45.64	134	VAC-314	45.64	95		VAC-071	53.5	29		VAC-073	34.8	145		VAC-085	39.1211			VAC-305	35.0554	76
	VAC-315	62.0205	36	VAC-315	62.0205	12	VAC-315	62.0205	123	VAC-315	62.0205	79		VAC-072	51.5	7		VAC-075	26.1	113		VAC-086	62.3272	80		VAC-307	44.4271	91
	VAC-316	64.2765	10	VAC-316	64.2765		VAC-316	64.2765	88	VAC-316	64.2765	33		VAC-073	34.8	36		VAC-076	26.5	139		VAC-087	42.4695	59		VAC-308	55.1896	66
	VAC-317	33.2895	30	VAC-317	33.2895		VAC-317	33.2895	140	VAC-317	33.2895			VAC-074	34.8	7		VAC-078	39.5	131		VAC-088	60.8159	114		VAC-312	43.0938	109
	VAC-318	50.7707	37	VAC-318	50.7707	11	VAC-318	50.7707	130	VAC-318	50.7707	60		VAC-075	26.1	44		VAC-079	61.2	137		VAC-089	63.1211	86		VAC-314	25.6893	59
	VAC-319	64.3203	59	VAC-319	64.3203	23	VAC-319	64.3203	126	VAC-319	64.3203	69		VAC-076	26.5	22		VAC-080	36.3			VAC-090	31.5017	75		VAC-315	52.9199	54
	VAC-320	59.1951		VAC-320	59.1951	21	VAC-320	59.1951	107	VAC-320	59.1951	48		VAC-077	50	21		VAC-082	45.3	146		VAC-091	64.178	82		VAC-316	46.3956	62
	VAC-321	40.2628	25	VAC-321	40.2628	10	VAC-321	40.2628	135	VAC-321	40.2628	80		VAC-078	39.5	34		VAC-083	30.4			VAC-092	27.4223	67		VAC-317	39.1211
	VAC-322	60.386	46	VAC-322	60.386	14	VAC-322	60.386	99	VAC-322	60.386	47		VAC-079	61.2	14		VAC-084	61.8	113		VAC-093	64.2765	117		VAC-318	62.3272	52
	VAC-323	58.8747	84	VAC-323	58.8747	39	VAC-323	58.8747	134	VAC-323	58.8747	71		VAC-080	36.3	18		VAC-085	36.8	119		VAC-094	33.2895	103		VAC-321	60.8159	84
	VAC-324	60.2875	32	VAC-324	60.2875	11	VAC-324	60.2875	120	VAC-324	60.2875	53		VAC-081	28.1	90		VAC-086	64.5	126		VAC-095	50.7707	93		VAC-322	63.1211	49
	VAC-325	61.0075	43	VAC-325	61.0075	22	VAC-325	61.0075	131	VAC-325	61.0075	54		VAC-082	45.3	111		VAC-245	33.0185	147		VAC-096	59.1951	63		VAC-325	31.5017	56
	VAC-326	57.7303	11	VAC-326	57.7303	2	VAC-326	57.7303	71	VAC-326	57.7303	52		VAC-083	30.4	19		VAC-087	40.8	136		VAC-097	40.2628	107		VAC-326	64.178	64
	VAC-327	40.8816	19	VAC-327	40.8816	12	VAC-327	40.8816	97	VAC-327	40.8816	44		VAC-084	61.8	5		VAC-246	32.2272	123		VAC-098	60.386	124		VAC-327	27.4223	48
	VAC-328	25.3744	37	VAC-328	25.3744		VAC-328	25.3744	138	VAC-328	25.3744	75		VAC-085	36.8	36		VAC-088	41.7	133		VAC-248	53.0267	85		VAC-330	64.2765	81
	VAC-329	61.7194	18	VAC-329	61.7194	13	VAC-329	61.7194	95	VAC-329	61.7194	68		VAC-086	64.5	2		VAC-247	62.1711	120		VAC-100	58.8747	120		VAC-331	33.2895	89
	VAC-330	24.6461	18	VAC-330	24.6461	5	VAC-330	24.6461	111	VAC-330	24.6461	82		VAC-245	33.0185	41		VAC-089	46.6	134		VAC-101	60.2875	76		VAC-332	50.7707	68
	VAC-331	56.68	28	VAC-331	56.68	14	VAC-331	56.68	114	VAC-331	56.68	103		VAC-087	40.8	10		VAC-090	46.4	138		VAC-102	61.0075	40		VAC-334	59.1951	38
	VAC-332	43.28	21	VAC-332	43.28	17	VAC-332	43.28	108	VAC-332	43.28	79		VAC-246	32.2272	45		VAC-091	32.7	130		VAC-250	59.9973	102		VAC-335	40.2628	88
	VAC-333	48.57	15	VAC-333	48.57	5	VAC-333	48.57	103	VAC-333	48.57	58		VAC-088	41.7	31		VAC-092	40.4	143		VAC-103	40.8816	108		VAC-336	60.386	114
	VAC-334	56.49	44	VAC-334	56.49	31	VAC-334	56.49	138	VAC-334	56.49	77		VAC-247	62.1711	36		VAC-093	61.5	142		VAC-104	61.7194	98		VAC-337	58.8747	82
	VAC-335	56.96	75	VAC-335	56.96	42	VAC-335	56.96	136	VAC-335	56.96	93		VAC-089	46.6	32		VAC-094	33	143		VAC-105	24.6461	97		VAC-338	60.2875	53
	VAC-336	53.32	43	VAC-336	53.32	14	VAC-336	53.32	111	VAC-336	53.32	72		VAC-090	46.4	34		VAC-095	30.1	148		VAC-106	57.7	62		VAC-339	61.0075
	VAC-337	50.68	31	VAC-337	50.68		VAC-337	50.68	116	VAC-337	50.68	70		VAC-091	32.7	30		VAC-096	34.1	135		VAC-107	40.7	135		VAC-341	40.8816	86
	VAC-338	29.41	26	VAC-338	29.41	15	VAC-338	29.41	101	VAC-338	29.41	62		VAC-092	40.4	29		VAC-097	31.1	131		VAC-108	32.2	91		VAC-343	61.7194	72
	VAC-339	43.05	1	VAC-339	43.05		VAC-339	43.05	72	VAC-339	43.05	32		VAC-093	61.5	24		VAC-098	61.1	148		VAC-109	48	62		VAC-344	24.6461	84
	VAC-340	48.15	29	VAC-340	48.15		VAC-340	48.15	121	VAC-340	48.15	83		VAC-094	33	51		VAC-248	46.1164	146		VAC-110	55.7	71		VAC-139	46.9	43
	VAC-341	45.15	68	VAC-341	45.15	39	VAC-341	45.15	126	VAC-341	45.15	67		VAC-095	30.1	26		VAC-099	50	135		VAC-111	40.8	102		VAC-142	36
	VAC-342	52.42	29	VAC-342	52.42	21	VAC-342	52.42		VAC-342	52.42	94		VAC-096	34.1	32		VAC-100	36.7	140		VAC-112	55.4	105		VAC-144	24.5
	VAC-343	36.42		VAC-343	36.42	16	VAC-343	36.42	105	VAC-343	36.42	62		VAC-097	31.1	35		VAC-249	31.3977	119		VAC-113	59.6	92		VAC-146	54.5	146
	VAC-344	22.02	23	VAC-344	22.02	13	VAC-344	22.02	117	VAC-344	22.02	77		VAC-098	61.1	26		VAC-101	37.3	128		VAC-114	40.8	106		VAC-149	41.7	127
	VAC-348	37.02		VAC-348	37.02	2	VAC-348	37.02	90	VAC-348	37.02	59		VAC-248	46.1164			VAC-102	39.8	142		VAC-115	40.8	61		VAC-152	30.4
	VAC-350	54.63	88	VAC-350	54.63	32	VAC-350	54.63	149	VAC-350	54.63			VAC-099	50	31		VAC-250	55.165	136		VAC-116	47.8	194		VAC-158	52.9	51
	VAC-351	21.87	52	VAC-351	21.87		VAC-351	21.87	122	VAC-351	21.87	85		VAC-100	36.7	24		VAC-103	58.7	69		VAC-117	42.3	106		VAC-159	59.6	48
	VAC-352	49.81	45	VAC-352	49.81	13	VAC-352	49.81	101	VAC-352	49.81			VAC-249	31.3977			VAC-104	41.9	138		VAC-118	37.2	184		VAC-160	57.8	66
	VAC-353	61.77	50	VAC-353	61.77	14	VAC-353	61.77	125	VAC-353	61.77	88		VAC-101	37.3	18		VAC-105	28.1	146		VAC-253	30.9076	68		VAC-161	31.9	95
	VAC-355	55.43	1	VAC-355	55.43	1	VAC-355	55.43		VAC-355	55.43	14		VAC-102	39.8	26		VAC-106	57.1	97		VAC-119	26.6	98		VAC-162	38	53
	VAC-356	55.6	8	VAC-356	55.6	5	VAC-356	55.6	99	VAC-356	55.6	52		VAC-250	55.165	96		VAC-251	43.1759	169		VAC-121	27.4	159		VAC-163	28.4	92
	VAC-357	49.42	26	VAC-357	49.42	6	VAC-357	49.42	31	VAC-357	49.42	21		VAC-103	58.7	7		VAC-107	29.6	103		VAC-123	47.3	168		VAC-164	40.8	99
	VAC-358	53.09	35	VAC-358	53.09	11	VAC-358	53.09	152	VAC-358	53.09	59		VAC-104	41.9	18		VAC-108	35.1	120		VAC-124	45.3	171		VAC-168	54.5	79
	VAC-359	50.11	7	VAC-359	50.11	6	VAC-359	50.11	66	VAC-359	50.11	17		VAC-105	28.1	48		VAC-109	49.2	154		VAC-125	36.7	44		VAC-169	52.2
	VAC-361	43.04	44	VAC-361	43.04	19	VAC-361	43.04	120	VAC-361	43.04	80		VAC-106	57.1	12		VAC-110	58.3	117		VAC-126	47.5	150		VAC-172	27.6	89
	VAC-362	43.54	3	VAC-362	43.54	3	VAC-362	43.54	83	VAC-362	43.54	44		VAC-251	43.1759	16		VAC-111	42.4	126		VAC-254	26	29		VAC-174	56.8	126
	VAC-363	55.97	5	VAC-363	55.97	3	VAC-363	55.97		VAC-363	55.97	28		VAC-107	29.6	14		VAC-112	28.7	145		VAC-255	60.5	122		VAC-175	46.6	45
	VAC-364	61.24	19	VAC-364	61.24	11	VAC-364	61.24	114	VAC-364	61.24	56		VAC-108	35.1	42		VAC-113	41.8	137		VAC-127	61.3	52		VAC-177	52.5	54
	VAC-365	40.87	1	VAC-365	40.87		VAC-365	40.87	76	VAC-365	40.87	28		VAC-109	49.2	30		VAC-114	37.6	146		VAC-128	50.8	129		VAC-178	43	56
	VAC-366	34.83	1	VAC-366	34.83	1	VAC-366	34.83	67	VAC-366	34.83	44		VAC-110	58.3	26		VAC-115	27	140		VAC-257	40.8	128		VAC-179	61.8	114
	VAC-367	33.52	8	VAC-367	33.52	5	VAC-367	33.52		VAC-367	33.52	55		VAC-111	42.4	45		VAC-116	40.8	151		VAC-129	40.4	99		VAC-182	25.5	93
	VAC-368	30.35		VAC-368	30.35	14	VAC-368	30.35	109	VAC-368	30.35	68		VAC-112	28.7	49		VAC-117	57.1	100		VAC-130	50.9	106		VAC-183	37.9	80
	VAC-369	29.28	2	VAC-369	29.28	2	VAC-369	29.28		VAC-369	29.28	85		VAC-113	41.8	55		VAC-118	24.9	91		VAC-131	25.2	126		VAC-184	29.3
	VAC-372	54.72	6	VAC-372	54.72	5	VAC-372	54.72	92	VAC-372	54.72	25		VAC-114	37.6	25		VAC-253	47.1869	100		VAC-132	39.3	78		VAC-185	51.6	124
	VAC-373	61.16	1	VAC-373	61.16	1	VAC-373	61.16	56	VAC-373	61.16	27		VAC-115	27	21		VAC-119	57.9	148		VAC-133	63.6	120		VAC-186	61.5	46
	VAC-374	34.726	5	VAC-374	34.726	5	VAC-374	34.726	111	VAC-374	34.726	64		VAC-116	40.8	32		VAC-120	47.3			VAC-258	56.9			VAC-187	27.6
	VAC-375	66.59	8	VAC-375	66.59		VAC-375	66.59	86	VAC-375	66.59	24		VAC-117	57.1	8		VAC-121	35	127		VAC-134	45.1	131		VAC-189	35.4	69
	VAC-376	60.75	22	VAC-376	60.75	5	VAC-376	60.75	101	VAC-376	60.75			VAC-118	24.9	19		VAC-123	51.7	130		VAC-135	45.1	64		VAC-192	59.7	70
	VAC-377	59.39	5	VAC-377	59.39	2	VAC-377	59.39	53	VAC-377	59.39	24		VAC-253	47.1869	10		VAC-124	26.4	142		VAC-261	25.9	130		VAC-195	25.3
	VAC-379	60.33	1	VAC-379	60.33	1	VAC-379	60.33	70	VAC-379	60.33	33		VAC-119	57.9	33		VAC-125	47.7	112		VAC-262	58.8	129		VAC-196	24.9
	VAC-380	28.7	1	VAC-380	28.7		VAC-380	28.7	79	VAC-380	28.7	31		VAC-120	47.3			VAC-126	36.3	125		VAC-263	34.7	128		VAC-198	27
	VAC-381	58.84	8	VAC-381	58.84	7	VAC-381	58.84	16	VAC-381	58.84	10		VAC-121	35	35		VAC-254	65.2238	103		VAC-265	36.2	115		VAC-201	54.7	80
	VAC-383	30.32	5	VAC-383	30.32	3	VAC-383	30.32		VAC-383	30.32	19		VAC-122	35.7	45		VAC-255	49.2512	117		VAC-266	40.2	119		VAC-202	57.8	59
	VAC-384	53.16	1	VAC-384	53.16	1	VAC-384	53.16	2	VAC-384	53.16	4		VAC-123	51.7	14		VAC-127	36	134		VAC-267	51.5	112		VAC-210	26.4
	VAC-385	61.43	1	VAC-385	61.43	5	VAC-385	61.43	92	VAC-385	61.43	38		VAC-124	26.4	31		VAC-128	35.6	107		VAC-268	34.8	124		VAC-211	63.9	81
	VAC-386	61.1	9	VAC-386	61.1		VAC-386	61.1	139	VAC-386	61.1	79		VAC-125	47.7	33		VAC-257	34.4531			VAC-270	39.5	124		VAC-350	53.32
	VAC-387	32.83	12	VAC-387	32.83	4	VAC-387	32.83		VAC-387	32.83			VAC-126	36.3	22		VAC-129	46.3	143		VAC-271	64.5	66		VAC-223	39.4	130
	VAC-388	62.43	13	VAC-388	62.43	3	VAC-388	62.43	73	VAC-388	62.43	41		VAC-254	65.2238	18		VAC-130	28.7	137		VAC-273	40.8	116		VAC-224	60.4	67
	VAC-389	49.54	2	VAC-389	49.54	1	VAC-389	49.54	108	VAC-389	49.54	67		VAC-255	49.2512	54		VAC-131	42.2	161		VAC-275	41.7	85		VAC-358	22.02	49
	VAC-390	45.2767	14	VAC-390	45.2767	3	VAC-390	45.2767	100	VAC-390	45.2767	45		VAC-127	36	28		VAC-132	26.1	126		VAC-277	32.7	102		VAC-359	37.02	50
	VAC-391	43.37	2	VAC-391	43.37	4	VAC-391	43.37	100	VAC-391	43.37	57		VAC-128	35.6	30		VAC-133	43.2			VAC-279	40.4	86		VAC-362	49.81	39
	VAC-392	57.98	4	VAC-392	57.98	4	VAC-392	57.98	41	VAC-392	57.98	27		VAC-256	31.8357	59		VAC-258	34.0753	140		VAC-281	61.5	127		VAC-364	55.43	93
	VAC-393	37.3	1	VAC-393	37.3	1	VAC-393	37.3	84	VAC-393	37.3	20		VAC-129	46.3	40		VAC-259	51.102	96		VAC-282	33	116		VAC-367	53.09	39
	VAC-394	50.53	4	VAC-394	50.53		VAC-394	50.53	77	VAC-394	50.53	27		VAC-130	28.7	51		VAC-260	49.3306	155		VAC-283	30.1	104		VAC-368	50.11
	VAC-395	53.32		VAC-395	53.32	7	VAC-395	53.32	176	VAC-395	53.32	94		VAC-131	42.2	39		VAC-134	46.1	134		VAC-286	34.1	92		VAC-369	43.04
	VAC-396	51.87	1	VAC-396	51.87	1	VAC-396	51.87	4	VAC-396	51.87			VAC-132	26.1	16		VAC-135	50.4	86		VAC-288	31.1	108		VAC-372	61.24	20
	VAC-398	23.96	9	VAC-398	23.96	2	VAC-398	23.96	106	VAC-398	23.96	67		VAC-133	43.2	15		VAC-261	56.7255	110		VAC-289	61.1	119		VAC-373	40.87	13
	VAC-399	37.35	9	VAC-399	37.35		VAC-399	37.35		VAC-399	37.35			VAC-258	34.0753			VAC-262	48.5394	115		VAC-290	36.7	132		VAC-375	33.52
	VAC-400	30.19	86	VAC-400	30.19	49	VAC-400	30.19	115	VAC-400	30.19	62		VAC-259	51.102			VAC-263	29.3799	121		VAC-291	37.3			VAC-376	30.35
	VAC-401	62.87		VAC-401	62.87	8	VAC-401	62.87	108	VAC-401	62.87	79		VAC-260	49.3306	79		VAC-264	42.987	121		VAC-292	39.8			VAC-379	61.16
	VAC-402	31.64	72	VAC-402	31.64	31	VAC-402	31.64	105	VAC-402	31.64	87		VAC-134	46.1	46		VAC-265	36.7912			VAC-294	58.7	56		VAC-383	59.39	46
	VAC-403	38.72		VAC-403	38.72	46	VAC-403	38.72		VAC-403	38.72	64		VAC-135	50.4	11		VAC-266	31.8357	93		VAC-297	41.9	70		VAC-387	30.32
	VAC-404	35.24		VAC-404	35.24		VAC-404	35.24		VAC-404	35.24	114		VAC-261	56.7255	8		VAC-267	62.1273	130		VAC-298	28.1	132		VAC-388	53.16	42
	VAC-405	62.9		VAC-405	62.9	5	VAC-405	62.9	96	VAC-405	62.9	65		VAC-262	48.5394	27		VAC-268	58.7296			VAC-299	57.1	73		VAC-389	61.43	50
	VAC-406	59		VAC-406	59	2	VAC-406	59	77	VAC-406	59	32		VAC-263	29.3799	20		VAC-270	49.2731	158		VAC-300	29.6	80		VAC-390	61.1	36
	VAC-407	38.22	20	VAC-407	38.22		VAC-407	38.22	100	VAC-407	38.22	40		VAC-264	42.987	44		VAC-271	24.8022	118		VAC-301	35.1	87		VAC-391	32.83	31
	VAC-408	44.49	39	VAC-408	44.49	19	VAC-408	44.49	123	VAC-408	44.49	66		VAC-265	36.7912	63		VAC-273	43.1896	118		VAC-302	49.2	133		VAC-393	49.54
	VAC-409	55.15	34	VAC-409	55.15	9	VAC-409	55.15	86	VAC-409	55.15	31		VAC-266	31.8357	74		VAC-275	44.0301	113		VAC-303	58.3	96		VAC-395	43.37
	VAC-410	62.12		VAC-410	62.12	28	VAC-410	62.12	146	VAC-410	62.12	100		VAC-267	62.1273			VAC-276	34.1821	128		VAC-304	42.4	111		VAC-396	57.98
	VAC-412	40.16	58	VAC-412	40.16	12	VAC-412	40.16	61	VAC-412	40.16	46		VAC-268	58.7296			VAC-277	36.3258	152		VAC-305	28.7	123		VAC-398	50.53	35
	VAC-413	55.55	54	VAC-413	55.55	26	VAC-413	55.55	98	VAC-413	55.55	61		VAC-269	34.8392	46		VAC-278	38.9131	110		VAC-307	41.8	116		VAC-403	30.19	60
	VAC-414	28.88	15	VAC-414	28.88	7	VAC-414	28.88	91	VAC-414	28.88	40		VAC-270	49.2731	37		VAC-279	47.8549	123		VAC-308	37.6	124		VAC-404	62.87
	VAC-415	59.45	4	VAC-415	59.45	3	VAC-415	59.45	93	VAC-415	59.45	45		VAC-271	24.8022			VAC-281	53.0267	113		VAC-309	27	76		VAC-405	31.64
	VAC-416	50.68		VAC-416	50.68	5	VAC-416	50.68	107	VAC-416	50.68	49		VAC-272	37.2621	44		VAC-282	45.9247	98		VAC-310	40.8	133		VAC-407	35.24	20
	VAC-417	51.68	1	VAC-417	51.68	1	VAC-417	51.68	42	VAC-417	51.68	20		VAC-273	43.1896	40		VAC-283	23.2197	139		VAC-312	57.1	62		VAC-408	62.9
	VAC-419	42.3644	51	VAC-419	42.3644	25	VAC-419	42.3644	123	VAC-419	42.3644	109		VAC-275	44.0301	50		VAC-284	52.6489	120		VAC-314	24.9	71		VAC-409	59	36
	VAC-420	54.54	15	VAC-420	54.54		VAC-420	54.54	105	VAC-420	54.54	53		VAC-276	34.1821	20		VAC-285	30.9925	121		VAC-315	57.9	127		VAC-410	38.22	93
	VAC-421	50.27	38	VAC-421	50.27	14	VAC-421	50.27	88	VAC-421	50.27	45		VAC-277	36.3258	12		VAC-286	34.527			VAC-316	35	89		VAC-412	55.15	20
	VAC-422	52.94	16	VAC-422	52.94	7	VAC-422	52.94	151	VAC-422	52.94	121		VAC-278	38.9131			VAC-287	28.2875	101		VAC-317	51.7	114		VAC-415	55.55
	VAC-423	45.36		VAC-423	45.36	3	VAC-423	45.36	84	VAC-423	45.36	47		VAC-279	47.8549	21		VAC-288	52.2272	168		VAC-318	26.4	94		VAC-416	28.88	39
	VAC-425	33.39	80	VAC-425	33.39	56	VAC-425	33.39	112	VAC-425	33.39	91		VAC-280	34.4887	16		VAC-289	55.0253	145		VAC-319	47.7	108		VAC-417	59.45	24
	VAC-426	30.5616	3	VAC-426	30.5616		VAC-426	30.5616	49	VAC-426	30.5616			VAC-281	53.0267	28		VAC-290	59.8686	139		VAC-321	36.3	79		VAC-419	51.68
	VAC-427	27.99	43	VAC-427	27.99	25	VAC-427	27.99	97	VAC-427	27.99	82		VAC-282	45.9247	16		VAC-291	58.9706	122		VAC-322	36	115		VAC-426	30.5616
	VAC-428	30.23	113	VAC-428	30.23	28	VAC-428	30.23	119	VAC-428	30.23	59		VAC-283	23.2197	60		VAC-292	38.4367	135		VAC-325	35.6	46		VAC-427	27.99
	VAC-429	21.58	62	VAC-429	21.58	40	VAC-429	21.58	111	VAC-429	21.58	67		VAC-284	52.6489	22		VAC-294	59.9973	148		VAC-326	46.3	123		VAC-428	30.23
	VAC-430	22.12	34	VAC-430	22.12	23	VAC-430	22.12	97	VAC-430	22.12	56		VAC-285	30.9925			VAC-295	43.0472			VAC-327	28.7	118		VAC-430	22.12	93
	VAC-431	44.26	19	VAC-431	44.26	4	VAC-431	44.26	101	VAC-431	44.26	59		VAC-286	34.527			VAC-296	41.4073	126		VAC-330	42.2	113		VAC-228	45.9	150
	VAC-432	66.8		VAC-432	66.8		VAC-432	66.8		VAC-432	66.8	39		VAC-287	28.2875	40		VAC-297	63.2279	155		VAC-331	26.1			VAC-432	66.8	47
														VAC-288	52.2272			VAC-298	55.9316	159		VAC-332	43.2	84
														VAC-289	55.0253	58		VAC-299	52.5503	153		VAC-334	46.1	104
														VAC-290	59.8686	55		VAC-300	65.7057	118		VAC-335	50.4	50
														VAC-291	58.9706	47		VAC-301	49.525	112		VAC-336	52.3	163
														VAC-292	38.4367	33		VAC-302	30.9076			VAC-337	41.3	104
														VAC-294	59.9973			VAC-303	48.8542	95		VAC-338	46.9	78
														VAC-295	43.0472	57		VAC-304	59.1403	105		VAC-339	59.6	107
														VAC-296	41.4073	31		VAC-305	35.0554	136		VAC-341	49	92
														VAC-297	63.2279			VAC-306	54.2587	145		VAC-343	36	120
														VAC-298	55.9316	115		VAC-307	44.4271	118		VAC-344	31.9	42
														VAC-299	52.5503			VAC-308	55.1896	130		VAC-136	47.6	77
														VAC-300	65.7057	22		VAC-309	53.5031	133		VAC-137	35.4
														VAC-301	49.525	17		VAC-310	24.9555	119		VAC-139	49.7	63
														VAC-302	30.9076			VAC-311	34.694	125		VAC-140	48.5	143
														VAC-303	48.8542	31		VAC-312	43.0938	148		VAC-141	55.5	105
														VAC-304	59.1403	49		VAC-313	51.1458	143		VAC-142	57.2	102
														VAC-305	35.0554	85		VAC-314	25.6893	126		VAC-143	53	128
														VAC-306	54.2587	25		VAC-315	52.9199	117		VAC-144	37.5	115
														VAC-307	44.4271	44		VAC-316	46.3956	101		VAC-145	38.7	77
														VAC-308	55.1896			VAC-317	39.1211			VAC-146	25.5	70
														VAC-309	53.5031	51		VAC-318	62.3272	125		VAC-147	47.5	124
														VAC-310	24.9555			VAC-319	42.4695	100		VAC-148	48.6	75
														VAC-311	34.694			VAC-320	51.4853	145		VAC-149	40.4	123
														VAC-312	43.0938	86		VAC-321	60.8159			VAC-150	50.5	132
														VAC-313	51.1458	35		VAC-322	63.1211	103		VAC-151	46.8	116
														VAC-314	25.6893			VAC-323	32.8515			VAC-152	43.8	102
														VAC-315	52.9199	57		VAC-324	62.9432	150		VAC-153	48.6	88
														VAC-316	46.3956	24		VAC-325	31.5017			VAC-156	29.4	64
														VAC-317	39.1211			VAC-326	64.178	139		VAC-157	28.8	136
														VAC-318	62.3272			VAC-327	27.4223	107		VAC-158	37.9	88
														VAC-319	42.4695	34		VAC-328	45.64	140		VAC-159	27.1	103
														VAC-320	51.4853	31		VAC-329	62.0205	127		VAC-160	39.2	117
														VAC-321	60.8159	66		VAC-330	64.2765			VAC-161	62.6	147
														VAC-322	63.1211	27		VAC-331	33.2895	108		VAC-162	42.8
														VAC-323	32.8515			VAC-332	50.7707			VAC-163	56.7	119
														VAC-324	62.9432	20		VAC-333	64.3203	125		VAC-164	54.3	130
														VAC-325	31.5017			VAC-334	59.1951	97		VAC-165	24.9
														VAC-326	64.178	23		VAC-335	40.2628			VAC-166	53.5	88
														VAC-327	27.4223	29		VAC-336	60.386	138		VAC-167	26.1	94
														VAC-328	45.64			VAC-337	58.8747	145		VAC-168	26.5
														VAC-329	62.0205	25		VAC-338	60.2875	110		VAC-169	36.3	122
														VAC-330	64.2765			VAC-339	61.0075			VAC-170	45.3	126
														VAC-331	33.2895			VAC-340	57.7303	100		VAC-171	30.4	100
														VAC-332	50.7707			VAC-341	40.8816	144		VAC-172	61.8	59
														VAC-333	64.3203	30		VAC-342	25.3744	98		VAC-173	36.8	102
														VAC-334	59.1951	41		VAC-343	61.7194	126		VAC-174	46.6	76
														VAC-335	40.2628			VAC-344	24.6461	130		VAC-348	46.4	108
														VAC-336	60.386	52		VAC-136	52.3	167		VAC-175	46.6	80
														VAC-337	58.8747	34		VAC-137	41.3	132		VAC-177	52.5	87
														VAC-338	60.2875	44		VAC-138	53.1	143		VAC-178	43	88
														VAC-339	61.0075			VAC-139	46.9	135		VAC-179	61.8	131
														VAC-340	57.7303	53		VAC-140	59.6	135		VAC-180	60.6	124
														VAC-341	40.8816			VAC-141	49	146		VAC-181	31.4	104
														VAC-342	25.3744	54		VAC-142	36	126		VAC-182	25.5	111
														VAC-343	61.7194			VAC-143	31.9	112		VAC-183	37.9	91
														VAC-344	24.6461			VAC-144	24.5	143		VAC-184	29.3	90
														VAC-136	52.3	57		VAC-145	51.4	135		VAC-185	51.6	138
														VAC-137	41.3	36		VAC-146	54.5	148		VAC-186	61.5	99
														VAC-138	53.1	9		VAC-147	39.9	147		VAC-187	27.6	112
														VAC-139	46.9	22		VAC-148	48.2	123		VAC-188	59.6	91
														VAC-140	59.6	15		VAC-149	41.7	146		VAC-189	35.4	94
														VAC-141	49	9		VAC-150	40.8	134		VAC-190	57.5	80
														VAC-142	36	27		VAC-151	29.1	106		VAC-191	59.8	67
														VAC-143	31.9	16		VAC-152	30.4	129		VAC-192	59.7	107
														VAC-144	24.5	35		VAC-153	39.5	78		VAC-193	25.3	91
														VAC-145	51.4	10		VAC-154	34.3	98		VAC-194	23.3	97
														VAC-146	54.5	70		VAC-156	40.8	123		VAC-195	25.3	109
														VAC-147	39.9	29		VAC-157	58.9	134		VAC-196	24.9
														VAC-148	48.2	19		VAC-158	52.9	140		VAC-197	29.8	56
														VAC-149	41.7	24		VAC-159	59.6	91		VAC-198	27	101
														VAC-150	40.8	45		VAC-160	57.8	127		VAC-200	25.4	117
														VAC-151	29.1	8		VAC-161	31.9	137		VAC-201	54.7	120
														VAC-152	30.4	29		VAC-162	38	133		VAC-202	57.8	95
														VAC-153	39.5	19		VAC-163	28.4	138		VAC-203	49.2	141
														VAC-154	34.3	64		VAC-164	40.8	144		VAC-204	48.1	122
														VAC-155	60.9	47		VAC-165	52.4			VAC-205	55.7	84
														VAC-156	40.8	25		VAC-166	31.1	100		VAC-206	26.2	83
														VAC-157	58.9	15		VAC-167	55	119		VAC-207	43.8	99
														VAC-158	52.9	13		VAC-168	54.5	139		VAC-208	39.5	56
														VAC-159	59.6	2		VAC-169	52.2	149		VAC-209	28
														VAC-160	57.8	14		VAC-170	40.8	124		VAC-210	26.4	114
														VAC-161	31.9	25		VAC-171	61.1	125		VAC-211	63.9	121
														VAC-162	38	25		VAC-172	27.6			VAC-350	53.32	109
														VAC-163	28.4	45		VAC-173	28.2	99		VAC-212	61.3	124
														VAC-164	40.8	12		VAC-174	56.8	133		VAC-213	25.8	104
														VAC-165	52.4	28		VAC-348	56.49	111		VAC-214	26.1	100
														VAC-166	31.1	8		VAC-175	46.6	106		VAC-215	50.1	125
														VAC-167	55	22		VAC-176	60.6	132		VAC-216	36.4	104
														VAC-168	54.5	6		VAC-177	52.5	125		VAC-217	57.8	72
														VAC-169	52.2	111		VAC-178	43	120		VAC-218	19.5	89
														VAC-170	40.8	11		VAC-179	61.8	136		VAC-219	41	98
														VAC-171	61.1	8		VAC-180	60.6			VAC-221	29.8	53
														VAC-172	27.6	33		VAC-181	31.4			VAC-222	62.7	99
														VAC-173	28.2	34		VAC-182	25.5	132		VAC-223	39.4	133
														VAC-174	56.8	22		VAC-183	37.9	119		VAC-224	60.4	87
														VAC-348	56.49	24		VAC-184	29.3	104		VAC-356	52.42	88
														VAC-175	46.6	14		VAC-185	51.6	140		VAC-358	22.02	94
														VAC-176	60.6	83		VAC-186	61.5	146		VAC-359	37.02	85
														VAC-177	52.5	14		VAC-187	27.6	135		VAC-361	21.87	96
														VAC-178	43	19		VAC-188	59.6	123		VAC-225	27.9	93
														VAC-179	61.8	15		VAC-189	35.4	104		VAC-226	51.2	70
														VAC-180	60.6	32		VAC-190	57.5	115		VAC-362	49.81	60
														VAC-181	31.4	18		VAC-191	59.8	114		VAC-364	55.43	131
														VAC-182	25.5	38		VAC-192	59.7	123		VAC-367	53.09	84
														VAC-183	37.9	26		VAC-193	25.3	119		VAC-368	50.11
														VAC-184	29.3	25		VAC-194	23.3	119		VAC-369	43.04	63
														VAC-185	51.6	43		VAC-195	25.3	124		VAC-372	61.24	44
														VAC-186	61.5	5		VAC-196	24.9	107		VAC-373	40.87	26
														VAC-187	27.6	33		VAC-197	29.8	103		VAC-374	34.83	83
														VAC-188	59.6	11		VAC-198	27	128		VAC-375	33.52
														VAC-189	35.4	17		VAC-199	26.1	141		VAC-376	30.35
														VAC-190	57.5	7		VAC-200	25.4	141		VAC-377	29.28	62
														VAC-191	59.8	9		VAC-201	54.7	135		VAC-379	61.16	36
														VAC-192	59.7	12		VAC-202	57.8	114		VAC-383	59.39	73
														VAC-193	25.3	16		VAC-203	49.2	145		VAC-384	60.33
														VAC-194	23.3	29		VAC-204	48.1	139		VAC-387	30.32
														VAC-195	25.3	23		VAC-205	55.7	108		VAC-388	53.16	50
														VAC-196	24.9	10		VAC-206	26.2	118		VAC-389	61.43	72
														VAC-197	29.8			VAC-207	43.8	124		VAC-390	61.1	80
														VAC-198	27	28		VAC-208	39.5	90		VAC-391	32.83
														VAC-199	26.1	25		VAC-209	28	130		VAC-392	62.43	35
														VAC-200	25.4	44		VAC-210	26.4	143		VAC-393	49.54	60
														VAC-201	54.7	10		VAC-211	63.9	153		VAC-395	43.37
														VAC-202	57.8	6		VAC-350	53.32	147		VAC-396	57.98
														VAC-203	49.2	153		VAC-212	61.3	127		VAC-398	50.53	52
														VAC-204	48.1	12		VAC-351	50.68	116		VAC-403	30.19	71
														VAC-205	55.7	4		VAC-213	25.8	137		VAC-404	62.87	106
														VAC-206	26.2	6		VAC-214	26.1	127		VAC-405	31.64	116
														VAC-207	43.8			VAC-215	50.1	141		VAC-407	35.24	43
														VAC-208	39.5	16		VAC-216	36.4	133		VAC-408	62.9	86
														VAC-209	28	24		VAC-217	57.8	90		VAC-409	59	42
														VAC-210	26.4	24		VAC-218	19.5	134		VAC-410	38.22	131
														VAC-211	63.9	29		VAC-219	41	143		VAC-412	55.15	48
														VAC-350	53.32	59		VAC-352	29.41	118		VAC-415	55.55	105
														VAC-212	61.3	10		VAC-220	27.8	136		VAC-416	28.88	96
														VAC-351	50.68	55		VAC-221	29.8	77		VAC-417	59.45	39
														VAC-213	25.8	23		VAC-222	62.7	130		VAC-419	51.68	95
														VAC-214	26.1	46		VAC-223	39.4	138		VAC-421	54.54	84
														VAC-215	50.1	32		VAC-355	45.15	71		VAC-422	50.27	93
														VAC-216	36.4	55		VAC-224	60.4	123		VAC-425	33.39	89
														VAC-217	57.8	50		VAC-356	52.42			VAC-426	30.5616
														VAC-218	19.5	11		VAC-357	36.42	65		VAC-427	27.99	85
														VAC-219	41	29		VAC-358	22.02	159		VAC-428	30.23
														VAC-352	29.41	29		VAC-359	37.02	138		VAC-430	22.12	105
														VAC-220	27.8	15		VAC-361	21.87	112		VAC-227	36.6
														VAC-221	29.8			VAC-225	27.9	135		VAC-228	45.9
														VAC-222	62.7	7		VAC-226	51.2	102		VAC-432	66.8	71
														VAC-353	43.05	46		VAC-362	49.81	96		VAC-229	31	118
														VAC-223	39.4	127		VAC-363	61.77	100		VAC-230	28	79
														VAC-355	45.15	6		VAC-364	55.43	120
														VAC-224	60.4	6		VAC-365	55.6	85
														VAC-356	52.42			VAC-366	49.42	84
														VAC-357	36.42	11		VAC-367	53.09	122
														VAC-358	22.02	24		VAC-368	50.11
														VAC-359	37.02	8		VAC-369	43.04	95
														VAC-361	21.87	50		VAC-372	61.24	92
														VAC-225	27.9	27		VAC-373	40.87	83
														VAC-226	51.2	35		VAC-374	34.83	107
														VAC-362	49.81	23		VAC-375	33.52
														VAC-363	61.77			VAC-376	30.35
														VAC-364	55.43			VAC-377	29.28	90
														VAC-365	55.6	17		VAC-379	61.16	70
														VAC-366	49.42	19		VAC-380	34.726	95
														VAC-367	53.09	32		VAC-381	66.59	82
														VAC-368	50.11	41		VAC-383	59.39	83
														VAC-369	43.04	55		VAC-384	60.33	45
														VAC-372	61.24	16		VAC-386	58.84
														VAC-373	40.87			VAC-387	30.32
														VAC-374	34.83	31		VAC-388	53.16	96
														VAC-375	33.52			VAC-389	61.43	97
														VAC-376	30.35			VAC-390	61.1	123
														VAC-377	29.28	20		VAC-391	32.83	119
														VAC-379	61.16	19		VAC-392	62.43	59
														VAC-380	34.726			VAC-393	49.54
														VAC-383	59.39	11		VAC-395	43.37
														VAC-384	60.33	3		VAC-396	57.98
														VAC-386	58.84	27		VAC-398	50.53	86
														VAC-387	30.32			VAC-399	53.32	157
														VAC-388	53.16	22		VAC-400	51.87	146
														VAC-389	61.43	30		VAC-401	23.96	106
														VAC-390	61.1	21		VAC-402	37.35	103
														VAC-391	32.83	33		VAC-403	30.19	131
														VAC-392	62.43	16		VAC-404	62.87
														VAC-393	49.54	8		VAC-405	31.64	127
														VAC-394	45.2767			VAC-406	38.72	92
														VAC-395	43.37			VAC-407	35.24	110
														VAC-396	57.98			VAC-408	62.9	134
														VAC-398	50.53	22		VAC-409	59	80
														VAC-399	53.32	48		VAC-410	38.22	150
														VAC-400	51.87	58		VAC-412	55.15	59
														VAC-401	23.96	67		VAC-414	40.16	102
														VAC-402	37.35			VAC-415	55.55	110
														VAC-403	30.19	29		VAC-416	28.88	124
														VAC-404	62.87	57		VAC-417	59.45	75
														VAC-405	31.64	26		VAC-419	51.68	136
														VAC-406	38.72	18		VAC-420	42.3644	107
														VAC-407	35.24	20		VAC-421	54.54	127
														VAC-408	62.9	50		VAC-422	50.27	135
														VAC-409	59	18		VAC-423	52.94	142
														VAC-410	38.22	60		VAC-425	33.39	121
														VAC-412	55.15			VAC-426	30.5616	76
														VAC-414	40.16			VAC-427	27.99	97
														VAC-415	55.55			VAC-428	30.23
														VAC-416	28.88	26		VAC-429	21.58	112
														VAC-417	59.45	13		VAC-430	22.12	110
														VAC-419	51.68	79		VAC-431	44.26	113
														VAC-420	42.3644	36		VAC-227	36.6	135
														VAC-421	54.54	35		VAC-228	45.9	98
														VAC-422	50.27	77		VAC-432	66.8	92
														VAC-423	52.94	43		VAC-229	31	139
														VAC-425	33.39			VAC-230	28	125
														VAC-426	30.5616
														VAC-427	27.99
														VAC-428	30.23	54
														VAC-429	21.58
														VAC-430	22.12	39
														VAC-431	44.26	36
														VAC-227	36.6	13
														VAC-228	45.9	12
														VAC-432	66.8	22
														VAC-229	31	60
														VAC-230	28	9

[truncated: 4 more sheets: Supplementary figure 4, Supplementary figure 5, Supplementary figure 6 , Supplementary figure 7]
